# Supplementary material for: Remnant Cholesterol to Lymphocyte Ratio as a New Predictor of Prognosis in Patients with Unstable Angina Undergoing Percutaneous Coronary Intervention
Source: Rev Cardiovasc Med. 2023 Feb 28;24(3):71. doi: 10.31083/j.rcm2403071 (PMC11264004; doi:10.31083/j.rcm2403071)
Supplement: Supplementary file 1 [file 2153-8174-24-3-071-s1.xlsx]

## Sheet: Sheet1
group	mace	death	mi	revascu	time	sex	age	height	weight	bmi	prior MI	prior PCI	hp	dm	stroke	perivascu	smoke	drink	acei	arb	aspirin	nitra	ccb	clopidogrel	ticagrelor	beta	statins	hr	sbp	dbp	alt	ast	alb	albt	bun	crea	ua	egfr	egfr_g	hba1c	stents	vessels	hcy	tg	tcho	hdl	ldl	hscrp	bnp
1	0	0	0	0	60	1	72	1.72	67	22.6474	1	0	0	0	0	0	1	0	0	0	1	0	0	1	0	1	1	68	118	73	23	18	42.7	4.27	7.8	77.59	287.6	92.3691	2	5.6	2	2	12.4	1.44	4.139	1.27	2.44	0.9	115
1	0	0	0	0	60	2	62	1.74	64	21.1389	1	0	0	0	0	0	1	0	0	0	1	0	0	1	0	0	1	56	132	68	95	91	40.5	4.05	5.099	63.9	360.9	88.3372	2	5.2	2	1	21.4	1.3	3.35	1.15	1.93	1.28	35
1	0	0	0	0	60	1	63	1.67	82	29.4023	1	0	0	1	0	0	1	0	1	0	1	0	0	1	0	1	1	67	140	86	59	28	44	4.4	6	55.6	232.5	139.296	2	7.2	2	1	18.8	1.02	3.42	0.85	2.28	2.06	45
1	0	0	0	0	60	1	77	1.75	78	25.4694	0	0	0	0	0	0	1	1	0	0	1	0	0	1	0	1	1	68	198	80	22	22	36.9	3.69	7.5	60	330.4	122.797	2	5.6	2	1	16.8	2.07	3.79	0.99	2.42	0.78	104
1	0	0	0	0	60	1	57	1.68	81	28.699	0	0	1	1	1	0	1	1	1	0	1	0	0	1	0	1	1	78	134	72	52	23	47.8	4.78	7.2	87.5	339.9	84.3926	2	6.3	1	2	18.1	2.02	3.77	1.11	2.27	3.77	13
1	1	0	0	1	10	1	75	1.67	68	24.3824	0	0	1	0	1	0	1	1	0	1	1	0	0	1	0	1	1	75	124	72	22	24	46.4	4.64	6	102	432.8	66.7604	2	6.3	1	3	13.3	1.24	3.14	0.76	2.03	1.73	46.3
1	0	0	0	0	60	1	73	1.78	75	23.6713	0	0	1	0	1	0	1	0	0	1	1	0	1	1	0	1	1	80	156	82	21	25	47.2	4.72	7.5	67	265.3	109.08	2	6	5	3	33.2	1.19	5.78	1	4.45	1.92	8
1	0	0	0	0	60	2	48	1.59	65	25.711	0	0	1	0	0	0	0	0	0	1	1	1	0	1	0	1	1	78	154	92	36	20	44.9	4.49	5.5	59.1	309.3	101.883	2	5.9	2	3	12.1	1.37	3.35	0.81	2.18	7.31	29
1	0	0	0	0	60	1	67	1.74	75	24.7721	1	0	1	0	0	0	1	0	0	1	1	0	0	1	0	1	1	70	144	82	33	24	46	4.6	4	80.4	390.2	90.083	2	5.2	3	1	22.3	1.05	4.83	0.98	3.48	3.5	34
1	0	0	0	0	60	2	74	1.56	71	29.1749	0	0	1	1	1	0	1	0	0	1	1	1	1	1	0	1	1	80	159	82	13	15	44.1	4.41	4.1	48.7	152.19	116.607	2	7.7	1	2	16.8	1.02	5.59	1.42	3.93	1.64	39
1	0	0	0	0	60	1	77	1.72	79	26.7036	0	0	1	0	0	0	1	1	1	0	1	0	0	1	0	1	1	68	129	67	15	16	37.2	3.72	5.5	97.3	448	70.2899	2	5.2	2	2	18.9	1.25	3.75	0.94	2.36	13.64	56
1	0	0	0	0	60	1	62	1.79	89	27.7769	0	1	1	0	0	0	1	0	0	1	1	0	1	1	0	1	1	72	138	89	9	16	42	4.2	5.8	93.3	357	76.9209	2	5.7	2	3	16.5	1.329	2.99	0.8	1.81	16.5	113
1	0	0	0	0	60	2	72	1.73	66	22.0522	0	0	1	0	1	0	1	0	1	0	1	0	0	1	0	1	1	75	126	77	28	22	40.7	4.07	5.2	100.9	405.8	50.6147	1	5.2	1	1	11.6	1.98	4.66	0.87	3.37	1.74	38
1	0	0	0	0	60	1	58	1.69	72.5	25.3843	1	0	0	0	0	0	1	1	0	0	1	0	0	1	0	1	1	66	114	62	53	34	38.4	3.84	3.8	82.7	309.6	89.7224	2	5.6	1	2	24.2	1.48	3.84	0.83	2.66	0.68	144
1	0	0	0	0	60	1	68	1.75	80	26.1224	0	0	1	0	0	0	1	0	1	0	1	1	1	1	0	1	1	68	162	92	29	22	44.8	4.48	6.2	73.09	395.2	100.227	2	5.5	4	3	56	0.8	3.15	1.08	1.75	0.31	64
1	0	0	0	0	60	2	74	1.61	74	28.5483	0	0	0	1	0	0	1	1	0	0	1	1	0	1	0	1	1	75	148	84	7	17	39.7	3.97	5.8	67.8	385.9	79.5968	2	6.9	1	1	16.2	1.339	4.01	1.2	2.41	1.97	22
1	0	0	0	0	60	2	70	1.5	68	30.2222	0	0	1	0	0	0	0	0	0	1	1	1	1	1	0	1	1	47	134	82	13	18	37	3.7	3.8	57.8	279.2	96.8757	2	5.9	2	1	7.8	1.07	3.43	1.01	2.05	0.81	147
1	0	0	0	0	60	2	58	1.65	69	25.3444	0	0	0	0	0	0	0	0	0	0	1	1	0	1	0	1	1	73	136.15	79.8	25	29	38.4	3.84	4	62.5	301.2	91.973	2	6	1	1	12.8	1.58	3.87	1.29	2.13	0.66	42
1	0	0	0	0	60	1	66	1.72	66	22.3094	0	1	1	0	0	0	0	1	0	1	1	0	0	1	0	1	1	69	144	82	39	19	38.9	3.89	7.9	76.8	345.6	95.2925	2	5.7	2	2	14.8	1.03	2.9	0.97	1.54	0.26	7
1	0	0	0	0	60	1	66	1.63	74	27.852	0	0	0	1	0	0	1	0	0	1	1	1	0	1	0	1	1	80	139	77	25	25	47.2	4.72	3.6	61.8	410	122.452	2	6.2	1	3	20.5	1.81	3.48	0.96	2.14	0.25	14
1	0	0	0	0	60	1	67	1.8	86	26.5432	0	1	0	1	1	0	1	1	0	1	1	0	0	1	0	1	1	78	131	82	18	16	41.8	4.18	6.2	72.2	370.1	101.99	2	7.3	3	2	23.6	1	2.81	0.82	1.72	0.77	70
1	0	0	0	0	60	1	61	1.69	73	25.5593	0	0	1	0	0	0	1	0	0	1	1	0	0	1	0	1	1	66	154	77	19	16	44	4.4	9.6	85.9	426.2	84.9219	2	5.7	6	3	43.9	1.61	3.87	0.97	2.63	1.6	12
1	0	0	0	0	60	2	63	1.55	70	29.1363	0	0	1	0	0	0	0	0	1	0	1	0	0	1	0	1	1	68	142	82	22	25	46.3	4.63	4.8	54.3	277.89	106.218	2	6.2	1	1	9.9	1.339	6.89	1.26	5.24	1.19	50
1	0	0	0	0	60	1	82	1.72	64	21.6333	1	0	1	0	0	0	1	0	1	0	1	0	0	1	0	1	1	86	183	81	96	76	37.9	3.79	4.9	55.7	197.5	131.94	2	5.6	2	2	15.6	0.96	4.63	1.24	3.07	3.05	131
1	0	0	0	0	60	1	57	1.85	90	26.2966	0	0	1	0	0	0	1	0	1	0	1	1	1	1	0	1	1	66	149	81	27	23	43.8	4.38	3.6	79.8	437.4	93.8578	2	5.7	2	3	13.9	0.93	2.64	0.94	1.32	0.34	36
1	0	0	0	0	60	2	68	1.58	44	17.6254	0	0	1	0	0	0	0	0	1	0	1	1	0	1	0	1	1	73.65	137.5	80.75	12	18	41.7	4.17	3.9	43	174.3	137.169	2	5.4	1	1	8.7	0.67	2.83	1.04	1.44	7.13	34
1	1	0	1	0	35	2	81	1.46	41	19.2344	0	1	0	0	0	0	0	0	0	1	1	0	0	1	0	1	1	77	168	82	21	28	37.5	3.75	5.6	52.5	318.1	105.103	2	6.1	1	3	16.2	1.14	3.76	1.24	2.18	0.19	100
1	0	0	0	0	60	1	71	1.74	79	26.0933	1	0	1	1	0	0	1	1	0	1	1	1	0	1	0	1	1	62	148	85	82	77	32.6	3.26	5.2	100.5	370.9	68.7399	2	8.1	3	2	18	1.27	3.67	0.96	2.35	0.72	116
1	0	0	0	0	60	1	70	1.74	67	22.1297	0	0	1	1	0	0	1	1	0	0	1	1	0	1	0	1	1	50	109	71	28	25	36.6	3.66	5.5	77.7	386	92.7961	2	6.1	1	2	14.5	0.45	2.73	1.21	1.33	0.09	34
1	0	0	0	0	60	1	52	1.72	69	23.3234	0	0	1	0	0	0	0	0	0	0	1	1	0	1	0	0	1	56	119	73	20	19	43.6	4.36	5.1	82.7	282.5	91.5455	2	5.3	3	1	9	1.06	3.39	1.26	1.68	0.53	34
1	1	0	0	1	11	2	56	1.5	80	35.5556	0	0	0	0	1	0	1	1	0	0	1	1	0	1	0	1	1	80	124	72	45	37	40.6	4.06	4.5	69.59	431.5	81.8839	2	6.4	2	3	15.9	1.329	5.11	1.3	3.49	1.29	123
1	0	0	0	0	60	1	61	1.69	69	24.1588	0	0	0	0	0	0	1	0	0	0	1	0	0	1	0	1	1	78	124	82	31	33	40.6	4.06	4.8	67.2	371.3	112.736	2	6.1	1	2	16.8	1.55	5	0.99	3.86	10.98	27
1	0	0	0	0	60	2	56	1.6	65	25.3906	0	0	0	0	0	0	1	1	0	0	1	0	0	1	0	1	1	70	124	82	49	30	36.9	3.69	2.7	42.1	275.3	146.243	2	6	1	1	10.5	1.37	3.85	0.87	2.64	8.13	34
1	0	0	0	0	60	1	79	1.8	77	23.7654	1	0	1	1	0	0	1	0	0	1	1	0	1	1	0	1	1	78	124	72	20	18	38.9	3.89	5.2	107.1	338.2	62.5626	2	9.7	1	2	8.3	0.93	3.17	0.78	2.2	1.17	124
1	0	0	0	0	60	1	66	1.75	88	28.7347	0	0	1	1	0	0	0	0	1	0	1	0	0	1	0	1	1	68	134	82	66	51	48.1	4.81	4.2	81.1	363.1	89.4861	2	7.7	2	3	18.9	0.62	3.69	0.83	2.45	0.94	34
1	1	0	0	1	40	1	46	1.79	74	23.0954	1	1	1	1	0	0	1	1	0	1	1	0	0	1	0	1	1	78	128	85	51	28	42.8	4.28	3.9	84.3	386.1	92.0038	2	7.5	2	3	8.1	1.18	2.91	0.62	1.99	3.31	28
1	1	0	1	0	47	1	69	1.67	52	18.6453	0	0	1	1	0	0	1	0	0	1	1	0	0	1	0	1	1	70	126	70	14	19	31.5	3.15	6.5	57.6	263.89	131.503	2	5.8	1	2	9.6	0.88	3.66	1.13	2.12	2.009	34
1	1	0	0	1	23	1	69	1.72	73	24.6755	0	0	1	0	1	0	1	1	1	0	1	0	0	1	0	1	1	60	153	83	11	13	33.7	3.37	5.1	93.1	350.4	75.5607	2	5.9	4	3	18.3	0.84	3.97	1.06	2.87	0.21	232
1	0	0	0	0	60	2	71	1.76	63	20.3383	0	0	1	1	1	0	0	0	1	0	1	0	0	1	0	1	1	76	131	75	10	16	43.7	4.37	7.9	87.7	288.2	59.6886	1	8.5	1	1	18.4	1.29	4.65	1.13	3.37	1.1	28
1	0	0	0	0	60	1	71	1.72	65	21.9713	1	0	1	0	0	0	0	0	1	0	1	0	0	1	0	1	1	66	128	69	22	22	37.5	3.75	7.6	75.9	370	95.0407	2	5.7	2	2	26.6	0.87	2.72	0.98	1.49	0.74	34
1	0	0	0	0	60	1	85	1.75	78	25.4694	0	0	1	0	0	0	0	0	1	0	1	0	1	1	0	1	1	79	138	74	30	25	38.3	3.83	6.2	79.8	372.5	86.4418	2	5.4	2	1	16.6	0.73	3.36	1.09	2.13	1.6	31.4
1	0	0	0	0	60	1	56	1.71	64	21.8871	0	0	1	0	0	0	1	0	1	0	1	0	0	1	0	1	1	76	149	97	36	28	36.5	3.65	6.2	82.9	361.7	90.174	2	5.3	2	3	10	1.31	3.58	0.92	2.28	0.23	34
1	0	0	0	0	60	2	72	1.56	57	23.4221	0	0	1	0	0	0	0	0	1	0	1	0	1	1	0	0	1	57	117	69	32	31	47.8	4.78	6	68.4	428.4	79.2706	2	5.6	3	1	15.5	0.97	3.14	1.19	1.55	0.28	47
1	0	0	0	0	60	1	49	1.67	71	25.4581	1	0	1	0	0	0	1	0	1	0	1	0	0	1	0	1	1	70	154	102	16	14	43.5	4.35	6.6	81	307	95.0028	2	5.2	1	3	49.9	0.93	2.57	0.91	1.47	1.18	189
1	0	0	0	0	60	1	64	1.72	68	22.9854	0	0	1	1	0	0	1	1	1	0	1	0	1	1	0	1	1	62	119	70	28	20	40.5	4.05	5.9	67.5	340.9	110.976	2	6.8	3	3	19.9	1.28	3.84	0.66	2.81	22.68	34
1	0	0	0	0	60	1	67	1.62	90	34.2936	0	0	1	1	1	0	1	0	0	1	1	1	0	1	0	1	1	88	150	84	19	17	40.2	4.02	3.8	52.5	284.1	147.314	2	6.3	4	3	19.1	0.7	3.99	1.01	2.75	1.41	98
1	0	0	0	0	60	2	59	1.58	60	24.0346	0	0	1	1	0	0	0	0	0	1	1	0	0	1	0	1	1	75	170	102	15	16	41.5	4.15	4.2	52.2	235.3	112.789	2	6	1	1	7.4	1.1	4.03	0.97	2.65	0.62	71
1	0	0	0	0	60	1	66	1.76	75	24.2123	0	0	0	1	0	0	1	0	0	0	1	0	0	1	0	1	1	64	143	89	34	20	45.2	4.52	5	62.3	363.8	121.318	2	5.9	2	3	16.5	0.59	2.82	0.8	1.88	3.81	52
1	0	0	0	0	60	1	52	1.76	70	22.5981	0	0	0	0	0	0	1	0	0	0	1	0	0	1	0	1	1	80	116	77	41	19	39.4	3.94	6.6	60.2	341.1	132.064	2	5	1	1	8.8	2.2	3.06	0.89	1.73	0.27	7
1	0	0	0	0	60	1	61	1.71	69	23.597	0	0	0	0	0	0	0	0	0	0	1	0	0	1	0	1	1	75	124	82	29	27	44.5	4.45	3.3	74.2	239.2	100.555	2	5.2	1	1	11.6	1.14	3.56	1.19	1.97	0.16	14
1	0	0	0	0	60	1	69	1.67	85	30.478	0	0	1	0	0	0	1	0	0	1	1	0	0	1	0	0	1	58	125	85	30	30	38	3.8	4	79.09	357.2	91.2078	2	5.3	1	2	18.4	1.28	2.4	0.89	1.22	1.69	20
1	0	0	0	0	60	1	67	1.71	70	23.939	1	1	0	1	1	0	1	1	0	0	1	1	0	1	0	1	1	80	124	72	23	13	45.1	4.51	7	68.7	445.8	108.009	2	6	4	2	15.2	0.97	2.67	0.81	1.43	0.48	73
1	0	0	0	0	60	1	49	1.73	75	25.0593	0	0	0	0	0	0	1	0	0	0	1	0	0	1	0	1	1	68	129	84	26	22	41.8	4.18	3.9	65	201	122.469	2	5.2	2	1	12.4	1.41	3.92	1.02	2.49	0.53	31
1	0	0	0	0	60	1	51	1.72	65	21.9713	0	0	0	1	0	0	1	0	0	1	1	1	0	1	0	1	1	66	124	72	25	19	37.3	3.73	3.2	66.09	366.2	119.085	2	8.9	3	3	24	0.89	3.81	0.97	2.55	6.05	262
1	0	0	0	0	60	2	72	1.52	65	28.1337	0	0	1	0	1	0	0	0	0	1	1	0	1	1	0	1	1	64	153	80	11	18	42.2	4.22	6	79.59	345.1	66.5543	2	5.4	3	1	15.4	1.53	5.099	1.3	3.35	0.55	10
1	0	0	0	0	60	1	72	1.68	65	23.03	0	0	1	1	0	0	0	1	0	1	1	0	1	1	0	1	1	60	138	66	32	45	38.7	3.87	5.8	78.7	361.1	90.8674	2	6.5	2	2	14.9	0.75	2.92	0.86	1.87	0.9	15
1	0	0	0	0	60	1	67	1.74	60	19.8177	0	0	0	0	0	0	0	1	1	0	1	0	0	1	0	1	1	60	104	62	21	22	42.4	4.24	3.7	82.1	324.5	87.9339	2	5.2	1	2	13.7	0.96	3.34	1.38	1.54	0.26	166
1	0	0	0	0	60	1	50	1.59	56	22.151	0	0	1	0	0	0	0	1	0	1	1	0	0	1	0	1	1	80	144	97	42	29	42.2	4.22	4.1	66	315.3	119.794	2	4.9	2	2	8	1.13	2.529	0.96	1.32	0.66	30
1	0	0	0	0	60	2	60	1.61	59	22.7615	0	0	1	1	0	0	0	0	1	0	1	0	0	1	0	1	1	72.75	141.4	77	27	24	44.5	4.45	6	47.1	321.3	126.524	2	6.2	3	1	8.6	1.37	4.39	1.2	2.82	0.68	53
1	0	0	0	0	60	1	64	1.73	69	23.0546	0	0	1	1	0	0	1	1	1	0	1	0	0	1	0	1	1	70	134	72	12	19	41.6	4.16	5.8	69.3	412.6	107.657	2	6.1	2	1	13.3	1.47	3.32	0.87	2.13	3.58	35
1	0	0	0	0	60	1	72	1.65	80	29.3848	0	0	0	0	0	0	0	0	0	0	1	1	0	1	0	1	1	68	120	59	36	24	43.2	4.32	8.9	73.59	304.5	98.187	2	8.3	1	2	19.8	1.329	3.24	0.84	2.13	0.38	19
1	0	0	0	0	60	1	59	1.78	83	26.1962	0	0	1	1	0	0	1	0	0	1	1	0	1	1	0	1	1	66	140	83	31	22	46.6	4.66	5.5	82.1	248.8	90.1368	2	6.8	1	2	19.9	1.02	3.27	0.86	2.09	0.25	131
1	0	0	0	0	60	1	64	1.69	75	26.2596	1	0	0	0	1	0	1	0	0	1	1	0	0	1	0	0	1	52	134	88	33	17	41	4.1	3.7	90.5	424.9	79.1179	2	5.4	3	3	20.2	1.2	2.42	0.7	1.44	13.79	316
1	0	0	0	0	60	2	77	1.65	69	25.3444	0	0	1	1	0	0	0	0	0	1	1	0	0	1	0	1	1	67	145	84	13	22	43.9	4.39	5	66.2	326.2	81.3409	2	8.1	2	2	12.5	0.91	3.57	0.82	2.47	1.95	54
1	1	1	0	0	52	1	84	1.76	62	20.0155	0	0	0	0	0	1	1	0	0	0	1	0	0	1	0	1	1	66	124	72	20	23	34.8	3.48	6	75.9	412.4	91.8277	2	5.9	1	1	7.4	1.13	2.64	0.83	1.46	1.09	44
1	0	0	0	0	60	1	62	1.76	71	22.921	0	0	0	0	0	0	0	0	0	0	1	0	0	1	0	1	1	68	105	98	34	25	42.5	4.25	3.9	75.7	382.4	97.9064	2	5.2	1	2	7.9	1.28	2.37	0.82	1.25	1.32	32
1	1	0	0	1	57	1	57	1.7	89	30.7958	0	0	1	0	0	0	1	0	1	0	1	0	0	1	0	1	1	76	102	62	44	29	40.6	4.06	5	102.7	479.7	70.1502	2	5.8	6	3	17.4	1.37	3.33	0.7	2.33	8.77	34
1	0	0	0	0	60	1	48	1.77	85	27.1314	0	0	1	0	0	0	0	0	0	1	1	0	0	1	0	1	1	64	134	82	32	21	42.1	4.21	6.3	79.59	316.39	97.3909	2	5.4	1	1	18.7	1.2	3.75	1.02	2.39	0.23	8
1	0	0	0	0	60	2	67	1.72	69	23.3234	0	0	1	1	0	0	1	0	0	0	1	0	0	1	0	1	1	98	94	72	30	24	45	4.5	8.699	64.2	370.2	86.6596	2	8.5	1	1	10.1	0.71	5.81	1.1	4.39	0.84	40
1	0	0	0	0	60	1	82	1.65	62	22.7732	0	0	1	0	0	0	0	0	1	0	1	0	1	1	0	1	1	61	134	86	78	64	39	3.9	4.599	73.59	388.2	95.6718	2	5.9	3	3	44.8	1.04	3.29	1.12	1.74	0.35	15
1	0	0	0	0	60	1	82	1.75	79	25.7959	0	0	0	0	0	0	1	0	0	0	1	0	0	1	0	1	1	70	134	72	59	42	34.4	3.44	6.7	82.7	309.3	83.6164	2	5.6	1	1	15.1	1.47	5.13	1.36	3.53	0.73	49
1	0	0	0	0	60	1	71	1.72	79	26.7036	1	1	1	1	0	0	0	1	0	1	1	0	0	1	0	1	1	64	170	101	19	20	42.6	4.26	5.8	64.2	266.7	115.296	2	7.9	1	2	13.7	0.64	3.01	1.4	1.32	0.35	53
1	0	0	0	0	60	1	50	1.77	78	24.8971	1	1	0	1	0	0	1	1	0	0	1	0	0	1	0	1	1	60	111	64	17	16	40.6	4.06	4.4	86.3	391.4	87.9091	2	7.9	2	2	13.7	1.3	2.299	0.86	1.02	0.27	38
1	0	0	0	0	60	1	52	1.75	70	22.8571	0	0	0	0	0	0	1	1	0	0	1	1	1	1	0	0	1	57	138	87	25	21	48.9	4.89	5.8	71.09	269.7	109.006	2	5.8	2	2	16.6	1.7	4.11	0.94	2.76	1.05	30
1	0	0	0	0	60	1	68	1.78	86	27.143	0	0	0	0	0	0	1	0	0	0	1	0	0	1	0	1	1	60	124	72	35	23	41.6	4.16	5.2	72.6	291.3	101.008	2	6.1	3	2	12.9	1.78	3.28	0.72	2.12	0.83	15
1	0	0	0	0	60	2	67	1.66	70	25.4028	0	0	1	0	1	0	0	0	0	1	1	0	0	1	0	1	1	69	173	96	11	12	46.6	4.66	5.8	63.4	193.3	87.9227	2	7	2	3	21.2	1.19	6.2	1.71	4.17	1.98	23
1	0	0	0	0	60	1	68	1.7	77	26.6436	0	0	0	0	0	0	1	0	1	0	1	1	0	1	0	1	1	60	104	71	14	18	41.4	4.14	6.7	78	469.4	92.9817	2	5.3	2	1	13.6	1.21	4.4	1.28	2.74	3.46	156
1	0	0	0	0	60	2	63	1.61	59	22.7615	0	1	1	0	0	0	0	0	0	1	1	0	0	1	0	1	1	63	136.5	79.25	13	19	43.4	4.34	3.7	44.2	191.5	134.692	2	5.4	1	1	9.6	0.86	6.37	1.94	4.03	0.18	88
1	0	0	0	0	60	1	69	1.79	82	25.5922	0	0	0	1	0	0	1	0	0	0	1	0	0	1	0	1	1	74	149	70	21	16	36.8	3.68	5	84.5	431.9	84.5029	2	7.7	1	1	18.1	1.56	4.26	0.91	3	7.91	34
1	0	0	0	0	60	2	63	1.54	55	23.1911	0	0	1	1	0	0	0	0	0	1	1	1	0	1	0	1	1	63	154	92	126	61	43	4.3	4.2	50.1	378.5	116.559	2	8.8	2	1	8.9	1.09	5.63	1.27	3.98	1.7	34
1	0	0	0	0	60	1	66	1.76	79	25.5036	0	0	0	1	0	0	1	0	0	0	1	0	0	1	0	1	1	66	124	72	15	20	47.6	4.76	3.8	77.8	288.89	93.8804	2	7.6	3	3	16	1.56	5.75	1.3	4.01	0.93	19
1	0	0	0	0	60	2	71	1.64	62	23.0518	0	0	1	0	0	0	0	0	0	1	1	0	0	1	0	0	1	60	144	82	12	17	44.9	4.49	7.3	69.3	319.5	78.3261	2	6	1	1	15.6	1.37	4.099	1.23	2.46	0.59	90
1	0	0	0	0	60	1	72	1.74	75	24.7721	1	1	0	1	0	0	0	0	0	0	1	0	0	1	0	1	1	62	132	77	20	21	39.4	3.94	6.6	68.6	253.9	106.474	2	6.2	1	3	13.8	0.71	3.08	0.97	1.83	0.23	13
1	0	0	0	0	60	1	74	1.72	74	25.0135	0	0	0	0	0	0	1	0	0	0	1	0	0	1	0	1	1	60	119	82	23	26	45	4.5	6.3	78.3	368.1	90.851	2	6.1	1	1	14.1	0.779	5.7	1.74	3.52	0.6	54
1	0	0	0	0	60	1	69	1.73	75	25.0593	0	0	1	0	0	0	1	0	0	1	1	1	0	1	0	1	1	76	141	84	24	31	47.6	4.76	6.7	76.4	342.1	94.9236	2	6	1	3	14.7	1.01	3.21	0.75	2.13	1.24	35
1	0	0	0	0	60	1	70	1.6	54	21.0938	0	0	0	0	0	0	1	0	0	0	1	1	0	1	0	1	1	77	109	74	16	17	40.1	4.01	5.7	65.59	290.89	112.835	2	5.7	1	1	28.7	0.91	3.05	1.06	1.64	0.93	33
1	0	0	0	0	60	1	89	1.72	72.5	24.5065	0	0	1	0	0	0	1	0	1	0	1	0	0	1	0	1	1	75	134	92	14	17	42.5	4.25	7.7	128.4	515.9	49.5477	1	5.5	1	1	22.8	1.15	5.22	1.16	3.99	0.34	34
1	0	0	0	0	60	2	83	1.61	58	22.3757	0	0	0	1	0	0	0	0	0	1	1	1	0	1	0	1	1	74	189	92	7	12	39.4	3.94	4	79.59	253.1	64.6753	2	8.2	4	2	12.6	1.13	5.5	1.18	3.88	1.43	220
1	0	0	0	0	60	1	66	1.78	85	26.8274	0	0	1	0	1	0	1	0	0	1	1	0	1	1	0	1	1	70	134	82	17	19	41.7	4.17	4.9	67.09	256.1	111.379	2	6.1	2	2	13	1.6	4.43	0.9	3.11	14.88	34
1	0	0	0	0	60	1	48	1.74	75	24.7721	1	1	1	0	0	0	1	0	1	0	1	0	0	1	0	1	1	62	124	72	81	43	40.9	4.09	3.6	89.3	314.7	85.276	2	5.8	1	2	30.2	1.27	3.16	0.7	2.31	0.56	67
1	0	0	0	0	60	1	49	1.72	80	27.0416	0	0	0	0	0	0	1	0	0	0	1	0	0	1	0	1	1	60	121	74	27	22	46.4	4.64	4.7	78.4	421.4	98.6478	2	5.2	1	1	33.7	1.43	3.73	0.79	2.52	1.31	24
1	0	0	0	0	60	2	69	1.63	60	22.5827	0	0	1	0	1	0	0	0	0	1	1	1	1	1	0	1	1	80	144	87	9	12	44.1	4.41	4.8	45.5	293.39	128.092	2	6.8	2	2	10.2	1.87	3.56	0.79	2.33	0.38	43
1	0	0	0	0	60	1	51	1.76	69	22.2753	0	0	1	0	0	1	1	0	1	0	1	0	0	1	0	1	1	70	111	80	44	32	39.7	3.97	7.6	116.4	477.2	61.9704	2	6	2	3	16.6	0.75	3.8	0.95	2.67	5.61	34
1	0	0	0	0	60	2	83	1.57	50	20.2848	0	0	0	0	0	0	0	0	0	0	1	0	0	1	0	1	1	78	130	72	11	19	39.7	3.97	4.599	57.4	170.5	94.3071	2	5.7	3	2	11.5	1.27	5.69	1.53	3.79	0.12	25
1	0	0	0	0	60	2	70	1.61	74	28.5483	0	0	1	0	1	0	0	0	1	0	1	0	1	1	0	1	1	75	164	82	21	20	44.3	4.43	4.6	44	312.7	132.72	2	6.4	5	3	16.8	0.93	4.83	1.24	3.18	1.76	105
1	0	0	0	0	60	1	64	1.81	90	27.4717	0	0	1	1	0	0	1	0	0	1	1	1	0	1	0	1	1	84	139	70	24	21	39.6	3.96	5.5	68.7	256.7	108.742	2	9.8	2	2	18.8	0.92	3.23	0.68	2.28	1.89	14
1	0	0	0	0	60	1	59	1.72	70	23.6614	1	0	1	0	1	1	1	1	0	1	0	0	0	1	0	1	1	70	154	84	26	14	53.4	5.34	5	51.3	320	155.088	2	7.1	2	3	15.8	1.53	5.83	1.16	4.44	8.24	150
1	1	0	0	1	17	1	73	1.68	68	24.093	0	1	0	1	0	0	1	1	0	0	1	0	0	1	0	1	1	71	118	61	15	18	36.1	3.61	8.6	87.9	195.3	79.7396	2	8.6	3	3	14	1.84	3.83	1.07	2.34	0.47	13
1	1	0	0	1	30	1	79	1.71	65	22.2291	0	1	1	0	0	0	1	0	1	0	1	0	0	1	0	1	1	80	134	62	17	25	35.6	3.56	10.4	147.7	531	43.1744	1	6.1	2	3	22.6	0.64	3.45	1.15	2.16	0.86	84.3
1	0	0	0	0	60	1	35	1.74	92	30.3871	0	0	0	0	0	0	1	1	0	0	1	0	0	1	0	1	1	63	108	62	48	27	48.2	4.82	4.5	83.8	486.5	97.8951	2	6	1	1	33.6	1.7	3.35	0.7	2.22	3.15	11
1	0	0	0	0	60	1	67	1.69	80	28.0102	1	1	1	1	1	0	1	1	0	1	1	0	1	1	0	1	1	75	158	93	81	54	40.2	4.02	2.9	71.2	387.2	103.645	2	8.4	1	3	11.8	1.96	4.87	0.94	3.54	3.36	12
1	0	0	0	0	60	1	66	1.69	76	26.6097	0	0	1	0	0	0	1	0	1	0	1	0	0	1	0	1	1	84	148	87	80	37	45.1	4.51	3.6	73.09	386.9	100.896	2	6.1	4	3	14.2	1.14	2.17	0.65	1.3	0.63	34
1	0	0	0	0	60	1	68	1.74	71	23.4509	0	0	1	1	1	0	1	0	1	0	1	1	0	1	0	1	0	71	128	79	73	49	38.1	3.81	6.4	111.2	381.5	61.7547	2	6.9	1	1	17.1	0.89	2.33	1.11	0.89	2.04	177
1	0	0	0	0	60	1	58	1.76	78	25.1808	0	0	0	0	0	0	0	0	0	0	1	1	0	1	0	1	1	68	138	77	16	17	39.5	3.95	6.6	89.1	243.5	82.3272	2	5.4	1	1	63.6	1.28	2.99	0.85	1.73	0.25	70
1	0	0	0	0	60	1	73	1.7	67	23.1834	0	0	1	0	0	0	1	0	0	1	1	0	1	1	0	1	1	85	133	82	14	20	43.3	4.33	7	73.3	444.7	98.3348	2	6.4	2	3	21.1	1.1	3.71	1.35	2.1	1.41	24
1	0	0	0	0	40	1	66	1.67	60	21.5139	0	0	1	1	0	0	1	1	1	0	1	0	0	1	0	1	1	60	99	62	47	26	42.2	4.22	6.8	86.6	331.8	82.9602	2	8.6	2	1	12.7	1.19	3.33	0.88	2.23	10.83	140
1	0	0	0	0	60	1	71	1.75	65	21.2245	1	0	1	1	0	0	1	0	0	0	1	0	0	1	0	1	1	76	94	52	31	14	34	3.4	5.9	64.5	526.2	114.677	2	6.7	2	2	16.2	1.93	2.43	0.53	1.48	14.06	888
1	0	0	0	0	60	1	78	1.72	78	26.3656	0	0	1	0	0	0	0	0	0	1	1	0	0	1	0	1	1	70	144	82	14	17	37.2	3.72	8.2	93.9	365.4	73.0245	2	4.6	5	2	34.4	1	3.53	0.97	2.29	0.37	263
1	1	1	0	0	47	1	82	1.85	95	27.7575	1	0	0	0	0	0	0	0	1	0	1	0	0	1	0	1	1	70	126	72	12	22	36.4	3.64	5.4	131	336.9	49.177	1	5.4	1	1	34.7	1.25	3.32	0.72	2.21	32.19	237
1	0	0	0	0	60	1	69	1.68	83	29.4076	0	0	0	0	0	0	0	0	0	0	1	0	0	1	0	1	1	74	114	72	15	19	42.4	4.24	7.1	72	473.1	101.649	2	5.4	1	1	11.9	1.41	4.26	0.82	3.21	0.89	17
1	0	0	0	0	60	1	62	1.77	90	28.7274	1	1	1	1	0	0	1	1	0	1	1	0	0	1	0	1	1	69	154	98	19	16	38.9	3.89	4.9	83	338.2	88.0383	2	8.6	2	3	13.8	0.92	3.17	0.8	2.04	0.86	34
1	0	0	0	0	60	1	60	1.73	68	22.7204	0	0	0	0	0	0	1	0	0	0	1	1	0	1	0	1	1	64	134	82	19	17	47.3	4.73	5.6	90.2	405.7	80.5616	2	5.4	2	2	13.2	1.04	3.61	1.42	2.02	0.82	4
1	0	0	0	0	60	1	56	1.88	88	24.8981	0	0	0	0	0	0	0	0	0	0	1	0	0	1	0	1	1	70	128	90	17	18	33.1	3.31	4.3	84.4	289.5	88.3272	2	5.4	1	1	11.4	0.98	2.95	0.71	1.95	0.31	9
1	0	0	0	0	60	1	68	1.6	64	25	0	0	1	0	0	0	1	1	1	0	1	0	0	1	0	1	1	66	124	72	33	24	41.4	4.14	6.5	75.7	237	96.2494	2	5.6	3	2	14.2	0.74	2.59	1.04	1.26	0.15	9
1	0	0	0	0	60	2	68	1.57	67.5	27.3845	0	0	1	0	1	0	0	0	0	1	1	0	1	1	0	1	1	84	183	90	11	16	42.4	4.24	5	61.3	303.1	91.1065	2	5.9	3	3	12.3	2.1	4.75	0.78	3.91	2.35	34
1	0	0	0	0	60	1	67	1.75	82.5	26.9388	0	0	1	0	0	0	1	0	0	1	1	0	0	1	0	1	1	77	141	82	6	15	40.4	4.04	4.9	61.9	248.1	121.814	2	5.6	4	2	28.9	1.05	2.86	0.92	1.7	0.51	11
1	1	0	1	0	38	1	71	1.7	68	23.5294	0	0	0	0	1	0	1	0	1	0	1	0	0	1	0	1	1	69	131.35	76	25	34	37.1	3.71	5.5	74.2	402.7	97.558	2	6.2	1	3	20.1	1.24	3.01	1.01	1.68	14.28	51
1	0	0	0	0	60	1	47	1.74	83	27.4145	0	0	1	1	0	0	1	0	0	1	1	0	0	1	0	1	1	62	134	82	30	19	45.7	4.57	4.8	70.8	160.8	111.995	2	9.3	4	3	17.4	1.81	3.63	0.64	2.8	3	34
1	0	0	0	0	60	2	69	1.64	69	25.6544	0	0	0	1	0	0	0	0	0	0	1	0	0	1	0	1	1	80	134	82	15	18	40.2	4.02	3.7	45	222.6	129.736	2	8.1	3	2	9.4	0.84	3.63	1.18	2.05	13.57	31
1	1	0	0	1	37	1	63	1.73	66	22.0522	1	1	1	1	0	0	0	0	1	0	1	0	0	1	0	1	1	72	108	55	26	19	36.4	3.64	4.9	79.7	280.2	91.933	2	7.6	2	3	9.1	0.7	2.41	0.9	1.28	0.45	16
1	0	0	0	0	60	1	74	1.68	81	28.699	0	0	0	1	0	0	1	0	0	0	1	0	0	1	0	1	1	74	124	82	46	32	37.5	3.75	5.6	56.7	330.8	131.855	2	6	1	2	12.6	0.72	2.67	0.73	1.63	1.129	34
1	0	0	0	0	60	2	68	1.68	77	27.2817	0	0	1	1	0	0	0	0	0	1	1	1	1	1	0	1	1	78	146	73	13	18	43.3	4.33	4.2	70.2	268	77.9122	2	5.9	4	3	26.5	1.26	3.56	1	2.17	1	34
1	0	0	0	0	60	1	79	1.69	74	25.9095	0	0	0	0	0	0	0	0	0	0	1	1	0	1	0	1	1	63	117	71	30	22	44.5	4.45	6.4	49.4	294.2	152.803	2	4.9	1	2	18.2	0.769	3.36	1.12	1.99	1.71	33
1	0	0	0	0	60	1	58	1.74	78	25.763	1	0	1	0	0	0	1	0	0	1	1	0	1	1	0	1	1	65	124	72	76	32	46.1	4.61	5.6	92	429.7	79.3398	2	5.6	2	1	11.8	1.42	3.32	1.04	1.89	1.3	174
1	0	0	0	0	60	1	67	1.75	83	27.102	0	0	1	0	0	0	1	0	1	0	1	1	0	1	0	1	1	75	141	75	13	16	37.9	3.79	4.099	68	260.6	109.293	2	6	1	1	16.6	0.96	3.47	0.9	2.31	0.65	13
1	0	0	0	0	60	2	57	1.62	75	28.578	0	0	1	0	1	0	0	0	0	1	1	0	1	1	0	1	1	69	161	95	26	18	45.1	4.51	8.4	87.1	435.8	62.9513	2	6	1	1	9.4	1.32	4.37	1.31	2.77	1.29	51
1	0	0	0	0	60	1	75	1.67	66	23.6652	0	0	0	0	0	0	1	0	0	0	1	0	0	1	0	0	1	46	124	72	14	24	46.8	4.68	5.2	59	359.2	125.568	2	5.5	1	1	14.5	1.83	5.59	1.38	3.96	4.65	25
1	0	0	0	0	60	1	41	1.72	77	26.0276	1	0	1	0	0	0	0	0	1	0	1	1	0	1	0	1	1	64	124	72	52	44	45.3	4.53	6.8	112.1	404.8	67.5755	2	5.6	5	2	16.8	1.02	3.69	0.88	2.4	0.16	531
1	0	0	0	0	60	1	68	1.63	68	25.5937	0	0	1	0	0	0	1	0	1	0	1	0	0	1	0	1	1	65	146	90	24	24	41.7	4.17	4.5	69	397.7	107.113	2	5.7	1	1	17.8	1.54	4.32	0.97	2.93	0.3	34
1	0	0	0	0	60	1	56	1.72	58	19.6052	0	0	0	0	1	0	1	0	1	0	1	0	0	1	0	1	1	62	116	68	13	13	35.9	3.59	4.5	67.9	301.2	113.531	2	5.9	1	1	17.4	0.74	2.57	0.89	1.39	5.53	38
1	0	0	0	0	60	1	79	1.72	88	29.7458	0	0	0	0	0	0	1	0	0	0	1	0	0	1	0	1	1	66	136	80	29	33	39.5	3.95	3.3	101.3	365.1	66.7142	2	5.3	2	2	22.3	1.06	3.46	1.03	2.15	4.97	86
1	0	0	0	0	60	1	64	1.68	58	20.5499	0	0	0	0	0	0	1	0	0	0	1	0	0	1	0	1	1	65	113	82	26	25	45.4	4.54	4.7	70.2	196.6	106.066	2	5.9	1	1	26.8	1.07	3.39	1.24	1.83	0.87	32
1	0	0	0	0	60	1	73	1.7	82	28.3737	0	0	1	0	0	0	0	0	0	0	1	1	0	1	0	1	1	76	124	72	10	26	37.5	3.75	5.8	82.6	416.9	85.6726	2	5.9	3	3	18	1.37	4.12	0.88	2.91	1.71	18
1	0	0	0	0	60	1	62	1.75	82	26.7755	0	0	0	1	0	0	1	0	0	0	1	1	0	1	0	1	1	54	104	62	16	17	41	4.1	4.9	80.9	441.2	90.6807	2	6.5	2	3	12.2	1.38	6.08	0.99	4.7	1.39	69
1	0	0	0	0	60	1	67	1.74	76	25.1024	0	0	1	1	0	0	1	0	1	0	1	0	0	1	0	1	1	72.9	127.1	77.8	23	15	37.4	3.74	6.2	85.5	337.8	83.9111	2	5.9	2	1	12.6	1.42	4.39	0.85	3.23	7.13	8
1	0	0	0	0	60	1	64	1.78	83	26.1962	1	0	0	1	0	0	0	0	0	0	1	0	0	1	0	1	1	70	144	92	25	24	45.9	4.59	4.5	46	352.7	172.753	2	6.5	4	3	10.7	0.87	3.2	1.35	1.51	0.18	25
1	0	0	0	0	60	2	69	1.59	55	21.7555	0	1	1	0	0	0	0	0	0	1	1	1	1	1	0	1	1	52	125	69	26	19	36.5	3.65	5.4	74.3	348.2	72.7356	2	5.6	2	2	13.2	1.06	2.72	1.01	1.47	0.73	67
1	0	0	0	0	60	1	52	1.78	74	23.3556	1	0	1	1	0	0	1	0	0	1	1	0	0	1	0	1	1	75	127.3	77.7	44	27	32.8	3.28	7.9	141.1	374.2	49.4179	1	9.4	3	2	27	1.349	2.77	0.81	1.57	3.6	295
1	0	0	0	0	60	1	71	1.76	55	17.7557	0	0	0	0	0	0	1	0	0	0	1	0	0	1	0	1	1	70	129	82	26	27	40.8	4.08	5.5	78.9	238.2	90.8828	2	5.1	1	1	9.9	0.87	3.8	1.28	2.17	0.67	54
1	0	0	0	0	60	2	72	1.64	65	24.1672	0	0	0	0	0	0	0	0	0	0	1	0	0	1	0	1	1	68	124	82	19	23	43.5	4.35	4.3	58.4	446.2	95.1319	2	5.8	1	1	7.9	0.99	2.64	0.85	1.51	0.98	252
1	0	0	0	0	60	1	35	1.69	79	27.6601	0	0	1	0	0	0	0	0	0	1	1	0	0	1	0	1	1	66	139	67	22	16	47.6	4.76	4.599	85.1	519.2	96.1714	2	5.1	1	1	16.8	1.15	4.27	1.15	3	1.54	34
1	0	0	0	0	60	1	58	1.82	74	22.3403	0	0	1	0	0	0	1	1	0	1	1	0	0	1	0	1	1	68	111	84	43	23	48.1	4.81	4.3	52.8	265.5	150.585	2	5.4	2	1	8.9	0.99	3.22	1.27	1.57	0.16	15
1	1	0	1	0	25	2	68	1.56	57	23.4221	0	0	1	0	0	0	0	0	1	0	1	0	1	1	0	1	1	78	172	81	13	16	36.3	3.63	4.4	61.4	241.2	90.9353	2	5.6	2	3	7.9	0.63	3.7	0.86	2.53	0.43	34
1	0	0	0	0	60	1	63	1.71	74	25.3069	0	1	0	1	0	0	0	0	0	0	1	0	0	1	0	1	1	87	149	87	35	22	36.7	3.67	7.8	84.7	286.89	85.6992	2	6.5	1	2	13.3	0.89	3.06	0.83	2	2.319	12
1	0	0	0	0	60	1	49	1.74	81	26.7539	0	0	1	0	0	0	1	0	1	0	1	0	0	1	0	1	1	70	124	77	26	22	41	4.1	3.4	59.7	361.6	135.099	2	5.3	6	2	17.8	1.51	3.83	0.8	2.69	1.139	32
1	0	0	0	0	60	1	63	1.78	80	25.2493	0	0	0	0	0	0	1	1	0	0	1	1	0	1	0	0	1	56	117	77	22	19	42.6	4.26	5.4	76.4	341.6	96.5305	2	5.9	1	1	10	0.99	3.65	0.98	2.4	2.04	29
1	0	0	0	0	60	1	73	1.75	74	24.1633	0	0	1	1	1	0	0	1	1	0	1	0	0	1	0	1	1	75	115	85	127	75	41.5	4.15	4.9	75.59	406.1	94.905	2	6.4	3	3	19	1	3.28	1.11	1.98	5.42	16
1	0	0	0	0	60	2	62	1.66	72	26.1286	0	0	1	0	0	0	0	0	0	1	1	0	0	1	0	1	1	70	154	102	14	17	39	3.9	4.9	68.3	319.8	81.8031	2	5.9	2	2	14.9	0.97	4.19	1.3	2.58	0.75	34
1	0	0	0	0	60	1	71	1.76	81	26.1493	0	0	0	0	0	0	1	0	0	0	1	0	0	1	0	1	1	66	124	72	37	35	40.6	4.06	5.2	82.5	367.9	86.3219	2	5.9	3	2	29.5	0.98	4.65	1.51	2.76	0.35	31
1	0	0	0	0	60	1	73	1.66	70	25.4028	0	0	0	0	0	1	1	0	0	0	1	0	0	1	0	1	1	62	130	84	20	20	45.3	4.53	4.7	86.2	359.6	81.5571	2	6	1	1	14.5	1.16	2.66	0.82	1.54	0.42	19
1	0	0	0	0	60	1	68	1.72	79	26.7036	0	0	1	1	0	0	0	1	0	1	1	0	0	1	0	0	1	59	159	82	19	19	45.6	4.56	6.5	101.4	408.8	68.6921	2	8.2	1	1	9	1.06	4.5	0.87	3.53	10.97	49
1	0	0	0	0	60	1	66	1.72	96	32.45	0	0	0	0	0	0	1	0	0	0	1	0	0	1	0	1	1	66	124	82	13	14	42.5	4.25	4.4	57	347.1	134.427	2	8.9	1	2	10.8	1.83	5.11	0.93	3.89	2.65	27
1	0	0	0	0	60	1	48	1.72	81	27.3797	0	0	1	0	0	0	1	1	0	1	1	0	0	1	0	1	1	62	120	79	27	18	46.2	4.62	5.9	74.9	437.5	104.462	2	5.1	3	1	22	1.09	2.75	0.81	1.61	0.39	34
1	0	0	0	0	60	1	69	1.81	83	25.335	0	0	1	0	0	0	1	1	0	1	1	1	0	1	0	1	1	73	122	80	22	19	44.6	4.46	7.6	88.4	461.8	80.2155	2	5.9	6	3	12.5	1.27	3.2	1.02	1.85	1.29	77
1	0	0	0	0	60	1	39	1.82	105	31.6991	1	0	1	0	0	0	1	0	0	1	1	0	0	1	0	1	1	84	149	92	104	31	47.3	4.73	4.1	96.6	440.4	81.1217	2	6.2	2	3	49.4	1.31	3.73	1.26	2.11	0.74	57
1	0	0	0	0	60	1	47	1.72	85	28.7317	0	0	1	0	0	0	1	0	0	1	1	0	0	1	0	1	1	60	130	72	42	20	45.5	4.55	3.4	63.3	238.4	127.443	2	5.2	1	1	14.7	1.5	3.11	1.28	1.52	2.89	10
1	0	0	0	0	60	1	64	1.73	74	24.7252	0	0	0	1	0	0	1	0	0	0	1	0	0	1	0	1	1	70	134	82	23	23	46.4	4.64	4.599	67.3	238.5	111.357	2	6.7	3	3	14.1	0.83	2.91	1.15	1.39	0.81	14
1	0	0	0	0	60	1	77	1.73	74	24.7252	0	0	1	0	1	0	1	1	0	1	1	0	1	1	0	1	1	63	143	93	6	18	42.7	4.27	8.6	101.5	504.5	66.9443	2	5.4	1	1	15.2	1.25	3.94	1.61	2.08	0.53	68
1	0	0	0	0	60	1	68	1.81	89	27.1664	0	0	0	0	0	0	1	0	0	1	1	0	0	1	0	1	1	70	154	98	13	20	45.3	4.53	6.3	81.09	493.4	88.905	2	5.3	1	1	42.4	1.3	5.18	1.2	3.58	0.41	18
1	0	0	0	0	60	1	69	1.72	82	27.7177	0	0	0	0	0	0	1	1	1	0	1	0	0	1	0	1	1	62	113	74	27	25	40.7	4.07	5.3	89.4	350	79.1809	2	6.2	1	1	26	1.04	3.08	0.74	2.05	2.04	53
1	1	0	1	0	37	1	82	1.72	77.5	26.1966	1	1	1	1	0	0	1	0	0	1	1	0	1	1	0	0	1	52	149	78	23	23	33.7	3.37	7.3	73.9	334.3	95.2088	2	7.1	3	3	16.2	1.06	3.48	1.11	1.93	0.95	74
1	1	0	1	0	32	1	64	1.75	76	24.8163	1	0	1	1	0	0	1	1	0	1	1	1	0	1	0	1	1	78	151	93	22	16	35.4	3.54	4.8	71.4	229.9	104.011	2	6.9	3	2	16.8	0.95	3.02	0.87	1.73	0.4	61
1	1	1	0	0	43	2	86	1.6	55	21.4844	1	0	0	0	1	0	0	0	0	0	1	0	0	1	0	1	1	68	114	62	19	21	32	3.2	3.5	62.3	275.89	85.1288	2	6.4	1	1	11.2	0.92	3.04	1.3	1.41	1.55	35
1	0	0	0	0	60	1	62	1.62	53	20.1951	0	0	0	0	0	0	0	0	0	0	1	0	0	1	0	0	1	58	94	62	17	18	40.4	4.04	4.9	76.7	301	96.4348	2	6.2	4	3	16.8	0.96	2.75	0.95	1.59	1.09	20
1	0	0	0	0	60	1	49	1.84	81	23.9249	0	0	0	0	0	0	1	1	0	0	1	1	0	1	0	1	1	64	111	70	47	36	44.7	4.47	4.7	81.09	324.7	94.8811	2	5.7	1	1	11.9	1.05	2.68	0.82	1.42	0.17	11
1	0	0	0	0	60	2	60	1.62	70	26.6728	0	0	0	1	0	1	0	0	0	0	1	0	0	1	0	1	1	61	107	58	24	26	39.6	3.96	4.9	56.4	276.2	102.77	2	7.3	2	2	7	1.13	3.71	1.29	2.11	1.74	34
1	0	0	0	0	60	1	60	1.71	65	22.2291	0	0	0	0	0	0	1	0	0	0	1	1	0	1	0	1	1	64	143	80	13	16	40.7	4.07	5.1	76.7	285.2	97.1366	2	5.5	5	3	23.8	1.85	4.8	0.71	3.68	0.92	12
1	0	0	0	0	60	1	63	1.73	70	23.3887	0	0	0	0	0	0	1	0	0	0	1	0	0	1	0	1	1	76	129	72	16	17	38	3.8	5.3	72	329.9	103.37	2	5.9	1	1	15.9	0.94	3.29	0.8	2.35	4.11	115
1	0	0	0	0	60	1	60	1.79	88	27.4648	0	0	1	0	0	0	1	1	0	1	1	0	0	1	0	1	1	80	143	103	13	15	36.5	3.65	7.1	90.9	414.7	79.8461	2	4.9	2	1	45	1.45	3.03	0.9	1.79	1.4	12
1	0	0	0	0	60	1	72	1.77	71	22.6627	1	1	1	0	0	0	0	0	1	0	1	1	1	1	0	1	1	62	134	92	18	16	39.9	3.99	5.3	109.6	348.2	62.0042	2	5.6	2	2	10.9	1	2.65	1.06	1.41	2.66	31
1	0	0	0	0	60	1	69	1.7	79	27.3356	0	0	1	1	0	0	1	0	1	0	1	0	1	1	0	1	1	73.45	139.4	83.3	25	23	43.7	4.37	4.8	70.6	439.7	103.978	2	6.5	1	1	10.8	1.23	2.61	0.65	1.65	0.35	31
1	0	0	0	0	60	1	72	1.7	66	22.8374	0	0	0	0	0	0	1	0	0	0	1	1	0	1	0	1	1	67	124	72	18	16	39.2	3.92	6.9	78.7	207.2	90.8674	2	5.6	1	2	17.2	1.19	4.349	0.97	2.93	0.12	18
1	0	0	0	0	60	1	57	1.8	77	23.7654	0	0	1	0	0	0	0	0	0	1	1	0	1	1	0	1	1	72	143	90	29	26	38.5	3.85	6.3	82.4	370.4	90.4485	2	5.9	1	1	26.6	1.76	4.12	1.06	2.71	0.39	36
1	0	0	0	0	60	1	45	1.73	91	30.4053	0	0	1	0	1	0	1	0	1	0	1	1	0	1	0	1	1	63	134	92	29	21	42	4.2	4.9	73.9	350.2	107.627	2	6.2	2	2	50.6	1.29	4.519	0.85	3.34	1.31	117
1	0	0	0	0	60	1	72	1.75	90	29.3878	0	1	1	1	0	0	0	1	0	1	1	1	0	1	0	1	1	72	137	73	14	15	41	4.1	7.3	84.3	285.2	83.9378	2	7.5	2	3	13.5	0.94	3.32	0.96	2.1	0.82	44
1	1	0	1	0	27	1	63	1.58	55	22.0317	0	0	0	0	0	0	1	0	1	0	1	0	0	1	0	1	1	69	110	69	27	16	37.5	3.75	5.7	84.7	375.9	85.6992	2	6.3	4	3	43.1	1.1	2.41	0.91	1.2	4.04	730
1	0	0	0	0	60	1	50	1.67	71	25.4581	0	0	1	0	0	0	1	0	1	0	1	0	0	1	0	1	1	68	126	75	36	25	37	3.7	5.7	81.3	265.8	94.1772	2	5.3	1	1	16.8	1.5	3.96	0.87	2.67	1.46	11
1	0	0	0	0	60	2	69	1.63	62	23.3355	0	0	1	0	0	0	0	0	1	0	1	0	0	1	0	1	1	60	146	62	21	21	41	4.1	4.3	67.3	321.8	81.534	2	5.9	4	2	10.5	1.84	4.67	0.93	3.44	0.77	34
1	0	0	0	0	60	1	69	1.75	82	26.7755	1	0	1	0	0	0	0	0	1	0	1	0	0	1	0	1	1	64	110	80	11	17	36.8	3.68	4.3	84.5	313.3	84.5029	2	5.8	2	2	15.9	1.359	2.63	0.58	1.77	0.86	34
1	0	0	0	0	60	1	75	1.78	85	26.8274	0	0	1	0	1	0	1	1	0	1	1	1	0	1	0	1	1	68	148	95	29	21	43.5	4.35	4.6	83.7	314.3	83.8723	2	6.1	2	1	19.2	1.73	4.07	1.17	2.45	0.36	7
1	0	0	0	0	60	2	60	1.62	67.5	25.7202	1	0	0	0	0	0	0	0	0	0	1	0	0	1	0	1	1	76	148	85	19	18	48.4	4.84	3.9	77.2	282.39	71.5369	2	6	1	2	10.1	0.92	3.12	1.11	1.68	0.69	165
1	0	0	0	0	60	1	75	1.74	80	26.4236	0	0	1	0	1	0	0	0	0	1	1	0	0	1	0	1	1	64	145	85	21	32	39.6	3.96	5.2	73.5	344.1	97.4425	2	5.6	2	2	14.6	0.84	2.47	0.81	1.38	0.28	34
1	0	0	0	0	60	1	67	1.72	65	21.9713	0	0	0	0	0	0	1	1	0	0	1	1	0	1	0	1	1	78	121	80	16	17	37.6	3.76	6.2	76.59	285.1	95.2738	2	5	2	2	20	1.17	4.8	0.91	3.45	0.37	34
1	0	0	0	0	60	1	86	1.73	81	27.0641	0	0	0	1	1	0	0	1	0	0	1	0	0	1	0	1	1	68	127	66	79	60	34.2	3.42	2.9	66.7	266.2	106.04	2	6.5	3	3	18.6	0.89	4.3	1.31	2.68	0.22	150
1	0	0	0	0	60	1	51	1.71	87	29.7527	0	0	0	1	0	0	0	0	0	0	1	1	0	1	0	1	1	70	134	82	15	16	39.9	3.99	6.8	65.9	324	119.481	2	8.3	2	2	8.4	2.4	3.87	0.82	2.66	2.73	17
1	0	0	0	0	60	2	69	1.69	73	25.5593	0	0	1	0	0	0	0	0	1	0	1	0	1	1	0	1	1	70	184	98	24	24	48.3	4.83	6	91.4	287.8	57.2712	1	5.4	3	2	12.9	0.65	3.09	1.18	1.67	0.27	28
1	0	0	0	0	60	2	70	1.62	80	30.4832	0	0	1	1	0	0	0	0	1	0	1	1	0	1	0	1	1	64	186	92	16	19	39.2	3.92	4.1	63.2	345.8	87.3881	2	6.4	1	1	13	1.27	3.66	0.89	2.48	3.44	52
1	0	0	0	0	60	1	72	1.68	66	23.3844	0	0	0	0	0	0	0	0	0	0	1	1	0	1	0	1	1	82	114	72	23	22	41.7	4.17	7.8	79.9	462.2	89.2943	2	6.2	1	1	15.2	1.29	5.26	1.26	3.59	0.289	157
1	0	0	0	0	60	1	68	1.77	71	22.6627	0	0	1	0	0	0	1	1	1	0	1	0	0	1	0	0	1	56	150	84	28	25	37.6	3.76	6.6	69.59	313.7	106.066	2	5.9	2	2	11.5	0.95	2.82	1.07	1.39	0.13	34
1	0	0	0	0	60	2	51	1.6	61	23.8281	0	0	1	0	0	0	0	0	1	0	1	0	0	1	0	1	1	62	124	72	82	46	35.9	3.59	4.3	54.7	242.6	109.916	2	5.1	1	1	13.1	1	3.49	1.17	1.89	1.01	61
1	0	0	0	0	60	1	42	1.66	71	25.7657	0	0	0	0	0	0	0	0	0	0	1	0	0	1	0	1	1	68	122	75	130	42	43.8	4.38	5.3	95.1	396.8	81.2688	2	5.8	2	1	29.2	1.54	3.67	0.62	2.6	1.55	34
1	1	0	0	1	48	1	74	1.66	58	21.048	0	0	1	1	0	0	1	1	0	0	1	1	0	1	0	1	1	84	104	70	10	16	33.5	3.35	7.2	104.9	276.7	64.827	2	6.6	2	3	20.2	1.12	2.319	0.64	1.31	8.199	11
1	0	0	0	0	60	1	60	1.82	81	24.4536	0	0	0	0	0	0	0	0	0	0	1	0	0	1	0	0	1	56	128	88	18	23	41.2	4.12	3.7	89.1	427.8	81.7105	2	5.7	3	2	12.3	0.96	5.08	0.96	3.77	0.4	10
2	0	0	0	0	60	1	83	1.72	60	20.2812	0	0	0	0	1	0	0	0	0	0	1	0	0	1	0	1	1	60	134	82	20	24	38.5	3.85	4.8	72	331.3	97.8506	2	5.7	1	1	8	0.83	4.57	1.51	2.69	0.19	24
2	1	1	0	0	32	1	64	1.6	78	30.4688	1	0	0	0	0	0	0	0	0	0	1	1	0	1	0	1	1	79	124	72	60	32	38.7	3.87	6.5	106.7	534.9	65.4253	2	5.9	2	2	39.9	2.35	3.93	0.82	2.69	3.35	37
2	0	0	0	0	60	1	56	1.68	77	27.2817	1	0	0	0	1	0	1	0	1	0	1	1	0	1	0	1	1	74	133	91	37	29	37.4	3.74	7.2	77.5	346.2	97.4629	2	5.7	3	1	31.8	1.29	3.49	0.96	2.16	0.8	131
2	0	0	0	0	60	1	57	1.67	70	25.0995	1	1	0	0	0	0	1	1	0	0	1	0	0	1	0	1	1	80	96	64	18	37	36.9	3.69	4.4	65	363.3	118.927	2	5.7	2	2	36.8	1.21	4.11	0.97	2.72	10.28	235
2	0	0	0	0	60	1	81	1.68	68	24.093	0	0	1	0	0	0	1	0	0	1	1	0	0	1	0	1	1	64	134	79	22	24	41	4.1	6.7	102.1	393.2	65.7447	2	5.5	3	3	24.3	1.13	3.39	1.12	1.83	1.4	29
2	0	0	0	0	60	2	71	1.62	60	22.8624	1	0	0	0	0	0	0	0	0	1	1	0	0	1	0	1	1	76	144	82	114	110	45.3	4.53	3.6	46.1	169	125.372	2	5.4	1	1	7.9	0.96	4.33	1.31	2.57	0.95	16
2	0	0	0	0	60	2	72	1.7	81	28.0277	1	0	1	1	0	0	0	0	0	1	1	0	0	1	0	1	1	65	144	72	21	23	38	3.8	4.8	53.2	240	105.941	2	7.3	1	3	9	1.3	5	0.72	3.84	4.18	173
2	0	0	0	0	60	1	85	1.7	60	20.7612	1	0	0	0	0	0	1	0	0	1	1	0	0	1	0	1	1	90	154	92	21	23	41.6	4.16	4.3	75.3	346.2	92.4301	2	5.9	2	2	23.8	0.96	2.35	0.82	1.1	29.63	69
2	1	0	0	1	40	1	84	1.7	75	25.9516	0	0	1	0	0	0	1	0	1	0	1	0	1	1	0	1	1	65	154	82	20	20	41.8	4.18	6.5	83	410.9	82.824	2	5.4	4	3	20.3	1.3	3.07	0.97	1.69	0.36	99
2	0	0	0	0	60	1	70	1.79	71	22.1591	0	0	0	0	0	0	1	0	0	0	1	0	0	1	0	1	1	66	134	82	12	14	35.7	3.57	3.9	80.59	293.39	88.9666	2	6.1	1	1	9.8	0.68	3.12	0.82	1.94	0.38	21
2	0	0	0	0	60	1	48	1.62	74	28.1969	1	0	1	1	0	0	1	0	0	1	1	0	0	1	0	1	1	74.65	129.45	78	86	69	40.4	4.04	5.8	79.5	325.3	97.5182	2	6.6	1	2	16	1.55	3.4	0.73	2.24	3.31	87
2	0	0	0	0	60	1	66	1.66	90	32.6608	0	0	1	0	0	0	1	0	1	0	1	0	0	1	0	1	1	81	145	87	44	30	42.1	4.21	4.5	90.3	296.2	79.05	2	5.7	1	3	15.1	1.55	3.18	0.9	1.86	1.69	4
2	0	0	0	0	60	1	67	1.72	72	24.3375	0	0	1	1	0	0	0	0	0	1	1	1	0	1	0	1	1	75	134	82	30	25	40.1	4.01	5.4	73.3	363	100.226	2	6.2	1	1	16.8	1.61	2.74	0.9	1.4	0.24	17
2	1	0	1	0	27	1	82	1.78	62.5	19.726	1	0	0	0	0	0	1	1	0	0	1	0	0	1	0	0	1	58	87	50	32	23	32	3.2	5.9	85.4	345.3	80.5732	2	5.6	3	2	21.1	0.95	3.58	0.81	2.37	32.46	281
2	0	0	0	0	60	1	71	1.51	49	21.4903	0	0	1	0	0	0	1	0	0	1	1	0	1	1	0	0	1	55	145	80	28	28	41.5	4.15	5.1	84.5	368.7	83.9685	2	5.8	5	3	37.9	1.26	4.38	1.04	2.95	2.319	48
2	0	0	0	0	60	2	46	1.53	47	20.0777	0	0	1	0	0	0	0	0	0	1	1	0	1	1	0	1	1	81	131	77	12	16	40.9	4.09	5	64.4	245.6	93.1451	2	6.2	1	1	23.7	1.32	3.2	1.52	1.23	0.21	10
2	0	0	0	0	60	1	72	1.74	84	27.7447	0	0	1	0	0	0	1	0	1	0	1	1	0	1	0	1	1	66	124	74	30	21	41.8	4.18	5.9	63.8	281.39	115.771	2	7.7	1	3	10.2	1.11	2.31	0.63	1.3	7.92	26
2	1	0	1	0	12	1	56	1.77	74	23.6203	0	0	0	0	0	0	1	1	0	0	1	0	0	1	0	1	1	63	106	68	23	17	39.2	3.92	5.8	64.09	290	121.355	2	5.4	1	1	8.1	0.91	2.78	1.05	1.32	0.54	8
2	1	1	0	0	14	1	72	1.72	72	24.3375	0	0	1	0	0	0	1	0	0	1	1	0	0	1	0	1	1	64	124	82	30	26	42.3	4.23	4.7	62.9	357.5	117.685	2	5.4	2	1	9.4	1.06	2.86	1.08	1.34	0.36	34
2	1	1	0	0	23	1	68	1.67	68	24.3824	0	0	0	0	0	0	0	1	0	1	1	0	0	1	0	1	1	64	154	82	54	59	39	3.9	4.5	71.2	390.5	103.303	2	5.8	1	2	15.3	1.03	3.82	1.24	2.22	0.3	63
2	1	0	1	0	25	1	69	1.59	66	26.1066	0	0	0	0	0	0	1	1	0	0	1	0	0	1	0	1	1	80	119	69	10	15	33.8	3.38	7.4	67.3	333	109.884	2	5.8	1	1	14.6	1.16	4.99	0.77	3.78	1.02	70
2	1	0	1	0	18	2	70	1.52	49	21.2084	1	0	0	0	0	0	0	0	0	1	1	0	0	1	0	1	1	70	123	71	12	18	36	3.6	5.6	81.5	331.6	65.1634	2	4.8	2	1	16.8	0.99	3.38	0.99	1.98	4.33	34
2	0	0	0	0	60	1	59	1.75	85	27.7551	0	1	0	1	0	0	1	1	0	0	1	0	0	1	0	1	1	63	130	91	32	27	48.7	4.87	6.5	60.4	399.5	128.451	2	7.1	1	2	11.3	1.12	3.2	0.89	1.97	4.46	34
2	0	0	0	0	60	2	68	1.75	84	27.4286	0	0	0	0	0	0	0	0	0	0	1	1	0	1	0	1	1	78	130	84	50	59	45.1	4.51	2.7	67.5	307.89	81.5196	2	5.4	2	2	12.7	1.03	3.67	1	2.32	2.27	34
2	1	0	1	0	8	1	74	1.67	72	25.8166	0	0	0	0	0	0	0	0	0	0	1	0	0	1	0	1	1	64	156	83	65	49	34.5	3.45	5.6	78.7	337.8	90.3184	2	5.1	2	2	16.8	0.85	3.14	0.86	1.87	0.34	18
2	0	0	0	0	60	1	73	1.64	65	24.1672	0	0	1	0	1	0	1	0	1	0	1	0	1	1	0	0	1	53	130	63	14	18	37.8	3.78	4.9	90.7	316.9	76.9056	2	4.7	3	1	22.9	0.76	3.03	1.15	1.53	0.26	34
2	0	0	0	0	60	1	84	1.75	96	31.3469	0	0	1	1	0	0	0	1	1	0	1	1	0	1	0	1	1	67	151	76	11	14	39.2	3.92	4.6	92.1	325.1	73.4543	2	7	3	2	18.1	1.63	3.83	0.64	2.75	5.39	169
2	0	0	0	0	60	1	63	1.77	69	22.0243	0	0	1	1	0	0	1	1	1	0	1	0	0	1	0	1	1	103	134	87	28	25	46.2	4.62	3.9	74.8	217.7	98.9172	2	6.2	2	3	13.1	0.73	5.82	1.49	3.97	5.66	34
2	0	0	0	0	60	1	50	1.78	83	26.1962	0	0	0	0	0	0	1	1	1	0	1	1	0	1	0	1	1	76	142	97	82	37	45.9	4.59	3.6	76.4	391.1	101.181	2	5.6	1	2	40.6	1.62	3.11	0.93	1.76	0.93	30
2	0	0	0	0	60	1	71	1.76	72	23.2438	0	0	0	1	0	0	1	1	0	1	1	0	0	1	0	1	1	79	147	71	25	21	41.5	4.15	3.6	58.3	327.5	128.863	2	7.1	4	3	13.9	0.9	3.39	1.01	1.93	0.289	40
2	0	0	0	0	60	1	78	1.77	67.5	21.5455	0	0	1	1	0	0	1	1	1	0	1	0	1	1	0	1	1	65	120	67	15	20	44.5	4.45	4.7	74.59	300.5	95.247	2	5.4	2	2	12.6	1.03	3.5	1.24	1.89	0.36	34
2	0	0	0	0	60	1	70	1.73	67.5	22.5534	1	0	1	0	1	0	0	1	1	0	1	1	0	1	0	1	1	62	136	71	16	13	39.7	3.97	3.4	97.8	344.2	71.1581	2	4.9	4	2	14	1.4	3.04	0.73	1.92	3.21	34
2	0	0	0	0	60	1	72	1.57	60	24.3418	0	0	0	0	0	0	0	0	0	0	1	0	0	1	0	1	1	69	124	82	23	26	42.1	4.21	4.7	74.7	289.39	96.5052	2	5.5	1	1	9.3	1.28	3.93	1.2	2.3	0.22	34
2	0	0	0	0	60	2	52	1.82	80	24.1517	0	0	1	0	0	0	1	0	1	0	1	0	0	1	0	1	1	65	129	92	48	19	49.7	4.97	4.7	108.2	433.1	49.8131	1	5.3	1	1	44.7	0.92	3.8	1.33	2.04	0.78	81
2	0	0	0	0	60	1	73	1.63	67	25.2174	0	0	0	1	0	0	1	1	1	0	1	1	0	1	0	1	1	74	152	79	73	38	44.1	4.41	5.8	77.9	268.89	91.6648	2	6.5	1	3	13.8	1.53	2.41	0.74	1.24	23.8	11
2	0	0	0	0	60	1	59	1.65	56	20.5693	0	0	0	0	0	0	1	0	0	0	1	0	0	1	0	1	1	66	124	82	24	19	39.6	3.96	7.6	70.59	317.8	107.301	2	5.3	1	1	16.8	1.24	4.16	1.05	2.73	0.73	40
2	0	0	0	0	60	2	77	1.7	67	23.1834	0	0	0	0	0	0	1	0	0	0	1	0	0	1	0	1	1	78	130	90	18	22	36.9	3.69	6.5	73.5	283.2	72.0914	2	5.7	1	2	12.4	0.62	3.33	1.24	1.67	1.51	34
2	0	0	0	0	60	1	80	1.77	85	27.1314	0	0	0	0	0	0	1	1	0	0	1	0	0	1	0	1	1	68	136	56	29	23	41.7	4.17	4.599	76.4	309.2	92.1268	2	6.4	1	1	16.3	0.69	3.17	1.07	1.7	1.35	34
2	0	0	0	0	60	2	73	1.62	87	33.1504	0	0	0	1	0	0	0	0	0	0	1	0	0	1	0	1	1	74	143	80	42	33	45	4.5	3.8	44.5	164.3	129.788	2	7	3	3	16.7	1.07	3.26	0.84	1.97	2.74	62
2	0	0	0	0	60	1	49	1.78	87	27.4587	0	0	0	0	0	0	1	0	0	0	1	0	0	1	0	1	1	91	154	96	18	17	40.3	4.03	5.2	90.9	406.5	83.1659	2	5.8	1	2	31.8	1.49	4.38	0.83	3.13	0.33	14
2	0	0	0	0	60	2	70	1.55	49	20.3954	0	0	1	1	0	0	0	0	0	1	1	0	1	1	0	1	1	66	134	82	20	22	40.5	4.05	3.9	55.9	300	100.685	2	9.1	1	1	8.7	1.11	4	0.9	2.65	6.43	43
2	0	0	0	0	60	1	68	1.67	70	25.0995	0	0	1	0	0	0	1	0	1	0	1	0	0	1	0	1	1	66	134	82	32	23	40.8	4.08	5.8	70	422	105.349	2	8.1	2	3	16.2	1.09	2.7	0.67	1.64	11.35	34
2	0	0	0	0	60	1	63	1.79	87	27.1527	0	0	1	0	0	0	1	1	0	1	1	1	0	1	0	1	1	84	135	88	24	18	43.7	4.37	3.4	74.7	366.2	99.07	2	6.1	3	2	27.1	1.38	3.67	1.14	2.1	11.72	6
2	1	0	1	0	47	1	69	1.72	70	23.6614	1	0	1	1	0	0	1	1	0	1	1	1	0	1	0	1	1	104	114	82	29	25	33.6	3.36	4.9	103.9	326.8	66.5717	2	11.5	3	3	14.8	1.39	3.88	0.95	2.53	23.98	223
2	0	0	0	0	60	1	64	1.68	84	29.7619	1	0	0	1	1	0	1	0	0	0	1	1	0	1	0	1	1	70	134	82	23	22	47.9	4.79	5.4	90.3	463.8	79.3202	2	8.6	1	1	25.2	1.1	3.78	1.12	2.25	1.9	191
2	0	0	0	0	60	1	57	1.7	61	21.1073	0	0	0	0	0	0	1	0	0	0	1	0	0	1	0	0	1	59	111	63	11	14	38.2	3.82	5.4	115.8	364.2	61.0748	2	5.4	1	1	21.9	1.27	3.83	1.02	2.41	6.4	33
2	0	0	0	0	60	1	80	1.73	65	21.7181	0	0	1	0	0	0	1	1	1	0	1	1	0	1	0	1	1	68	158	81	29	24	37.2	3.72	6.5	92.9	310.1	73.5166	2	5.6	5	2	17.2	1.09	3.06	1.06	1.65	0.62	33
2	1	0	1	0	33	2	85	1.62	66	25.1486	1	0	0	0	0	0	0	0	1	0	1	1	0	1	0	1	1	72	114	72	49	79	36.1	3.61	4.3	79	319.6	64.8899	2	5.9	2	2	29.6	0.96	2.97	0.73	1.91	0.84	34
2	0	0	0	0	60	1	57	1.74	73	24.1115	0	0	1	0	0	0	1	0	0	1	1	0	1	1	0	1	1	73	138	90	57	31	40.1	4.01	4.6	55.9	236.9	141.536	2	6	3	3	9.1	0.7	4.69	0.95	3.39	33.34	58
2	1	0	1	0	39	1	69	1.75	61	19.9184	1	0	1	1	0	0	0	0	0	1	1	1	0	1	0	1	1	64	144	82	24	20	40.6	4.06	7	67.9	257.39	108.764	2	10.5	1	3	14.1	1.22	3.61	1.18	2.04	0.67	104
2	0	0	0	0	60	1	62	1.78	78	24.6181	0	0	1	1	0	0	1	0	0	1	1	0	1	1	0	1	1	66	124	82	35	16	38.7	3.87	5	103.5	345	68.2412	2	6	2	2	12.2	1.42	2.89	0.73	1.73	2.52	43
2	0	0	0	0	60	1	63	1.83	97	28.9647	1	0	1	0	0	0	1	0	0	1	1	1	0	1	0	1	1	60	138	84	14	17	41.7	4.17	8.1	152.9	428.3	43.3459	1	5.9	1	2	25.8	0.86	3.06	0.84	1.77	2.84	123
2	0	0	0	0	60	1	72	1.66	69	25.0399	0	0	1	1	0	0	1	1	0	1	1	0	0	1	0	1	1	62	174	82	15	18	46	4.6	6.7	95.9	355.6	72.3343	2	5.4	3	3	18.4	0.95	5.86	1.86	3.64	0.93	43
2	0	0	0	0	60	1	63	1.8	81	25	0	0	0	1	0	0	1	1	0	0	1	0	0	1	0	1	1	88	139	82	14	16	42.5	4.25	4.5	87.3	278.9	82.7606	2	6.9	1	1	12.2	0.99	4.55	1.31	3	2.93	8
2	0	0	0	0	60	2	68	1.54	71	29.9376	0	0	1	0	0	0	0	0	0	1	1	1	0	1	0	1	1	78	124	71	13	15	38.5	3.85	3.6	58.4	340.3	96.347	2	5.6	1	1	15.8	1.17	4.12	0.87	2.85	28.96	24
2	1	0	0	1	25	1	75	1.7	58	20.0692	0	0	1	1	0	0	0	0	0	1	1	0	1	1	0	1	1	90	134	82	9	15	34.8	3.48	5.8	99.2	328.9	68.9397	2	7.1	3	2	14.3	1.13	2.95	0.78	1.72	6.38	84
2	0	0	0	0	60	1	62	1.77	82	26.1738	0	0	0	0	0	0	0	0	0	0	1	0	0	1	0	1	1	70	124	82	27	26	47.8	4.78	6.8	80	368.4	91.859	2	5	4	2	19.6	0.86	3.19	1.06	1.7	0.32	7
2	0	0	0	0	60	1	75	1.7	60	20.7612	0	0	0	0	0	0	1	0	0	0	1	0	0	1	0	1	1	67	134	82	22	24	39	3.9	5.7	75.5	276.39	94.4698	2	6.2	2	2	17.2	1.4	3.97	0.98	2.67	26.71	28
2	0	0	0	0	60	1	64	1.66	73	26.4915	0	0	1	0	1	0	1	0	1	0	1	0	0	1	0	1	1	70	119	72	36	26	42.8	4.28	4.8	52.8	224.9	147.342	2	4.8	1	2	14.5	1.38	3.72	1.24	2.03	0.71	4
2	0	0	0	0	60	2	82	1.65	85	31.2213	0	0	1	1	0	0	0	0	1	0	1	0	0	1	0	1	1	75	156	80	26	27	39.7	3.97	3.5	55.5	299	98.3066	2	7.5	1	1	12.3	0.91	2.52	0.94	1.3	0.39	13
3	0	0	0	0	60	1	66	1.76	85	27.4406	0	0	1	1	0	0	1	0	0	1	1	0	0	1	0	0	1	57	140	86	67	25	50.3	5.03	7	91.9	509.3	77.4639	2	5.5	1	3	9.7	0.94	3.15	1.1	1.6	0.49	29
3	1	0	1	0	30	1	71	1.67	70	25.0995	1	0	1	1	0	0	0	1	0	1	1	0	0	1	0	0	1	56	122	60	39	16	35	3.5	4.1	90.9	357	77.1838	2	5.6	1	2	14.7	1.359	2.279	0.57	1.29	4.08	676
3	1	0	1	0	9	1	63	1.77	68	21.7051	1	0	0	0	0	0	1	0	1	0	1	0	0	1	0	0	1	59	100	62	31	95	33	3.3	5.2	78.8	349.5	93.1458	2	6.1	2	1	6.8	1.11	3.36	0.95	1.99	26.79	168
3	1	0	0	1	56	1	57	1.65	65	23.8751	0	0	0	0	0	0	1	0	0	0	1	0	0	1	0	1	1	84	127	90	26	46	47.9	4.79	6.2	83.7	334.2	88.8293	2	5.6	1	1	16.2	1.01	4.83	1.75	2.64	1.32	28
3	0	0	0	0	60	1	68	1.68	68	24.093	0	0	1	1	0	0	1	0	0	1	1	0	1	1	0	1	0	80	134	82	148	26	39.2	3.92	8.2	94.5	180.2	74.512	2	7.6	1	2	15.6	1.1	2.95	0.93	1.63	27.19	284
3	0	0	0	0	60	1	62	1.76	74	23.8895	0	0	0	0	0	0	0	1	0	0	1	0	0	1	0	1	1	64	140	89	9	19	44.2	4.42	3.8	72.9	433.2	102.259	2	4.9	1	1	12.3	0.98	3.33	1.28	1.6	0.85	40
3	0	0	0	0	60	1	71	1.64	70	26.0262	0	0	0	1	0	0	1	1	0	0	1	0	0	1	0	1	1	74	139	84	35	27	36.5	3.65	5.7	76.9	374.9	93.6159	2	7.1	3	2	24.1	1.08	2.92	0.61	1.91	1.43	34
3	0	0	0	0	60	1	58	1.7	80	27.6817	0	0	1	0	0	0	0	0	0	1	1	0	1	1	0	1	0	70	132	75	16	22	41.9	4.19	6.8	107.6	412.9	66.2203	2	5.6	3	2	19.3	0.91	2.259	0.97	0.89	0.23	28
3	1	0	1	0	4	1	61	1.77	72	22.9819	0	0	1	0	1	0	1	0	0	1	1	0	0	1	0	1	1	60	150	92	13	20	42.6	4.26	6.2	130.2	370.3	52.5517	1	5.8	1	3	20.8	1.25	3.56	0.82	2.33	4.639	18
3	0	0	0	0	60	1	62	1.75	78	25.4694	0	0	1	0	0	0	1	0	0	1	1	0	1	1	0	1	1	68	154	92	21	24	43.6	4.36	6.1	100.5	447.3	70.5973	2	5.4	2	1	16.8	1.2	3.1	1.05	1.68	0.62	19.2
3	0	0	0	0	60	2	61	1.62	55	20.9572	0	0	0	0	0	0	0	0	0	0	1	0	0	1	0	1	1	51	134	72	50	35	40.9	4.09	4.599	83.4	337	65.1968	2	5.4	1	1	7.7	1.07	4.78	1.59	2.85	0.78	69
3	0	0	0	0	60	1	71	1.78	55	17.3589	0	0	0	0	0	0	1	0	0	0	1	0	0	1	0	1	1	69	124	82	30	24	43.4	4.34	4.2	77.2	237.4	93.1962	2	4.2	2	1	27.7	1.11	3.99	1.27	2.31	0.09	36
3	0	0	0	0	60	1	48	1.67	70	25.0995	0	0	0	0	0	0	1	1	0	0	1	0	0	1	0	0	1	52	134	82	17	19	40	4	5.2	76.5	296.8	101.945	2	5.2	1	1	9.1	2.1	2.75	0.65	1.65	0.45	34
3	0	0	0	0	60	1	67	1.74	74	24.4418	0	0	0	1	0	0	0	0	0	1	1	0	0	1	0	1	1	70	163	80	70	30	49.7	4.97	7.5	80.3	422.8	90.2125	2	7.1	2	2	12.4	1.19	3.14	0.98	1.79	2.41	34
3	0	0	0	0	60	1	52	1.82	81	24.4536	0	0	1	1	0	0	1	1	1	0	1	0	0	1	0	1	1	76	134	82	30	23	45.1	4.51	4.3	57.6	446	138.967	2	9.8	2	1	16.8	1.47	5.01	0.98	3.58	2.99	7
4	1	0	1	0	36	1	60	1.74	90	29.7265	0	1	1	0	0	0	1	0	0	1	1	0	0	1	0	1	1	60	144	82	30	23	46.1	4.61	4.2	64.5	373.8	118.633	2	5.3	2	1	40.3	1.23	3.25	0.98	1.83	0.39	32
4	1	0	0	1	7	1	59	1.72	80	27.0416	0	0	1	1	1	0	0	0	1	0	1	1	1	1	0	1	1	69	133	91	20	18	42.5	4.25	6.2	83.5	431.5	88.3951	2	6.7	3	2	8.9	1.21	3.32	1.23	1.64	3.52	19
4	1	1	0	0	47	1	71	1.69	77	26.9598	0	1	1	0	0	0	0	0	0	1	1	0	0	1	0	1	1	73	134	72	21	19	36.6	3.66	5.3	72.09	360.4	100.86	2	5.4	2	2	15.6	1.28	3.31	0.72	2.14	1.06	63
4	1	0	0	1	50	1	67	1.7	70	24.2215	0	1	1	0	0	0	1	0	0	1	1	1	0	1	0	1	1	66	153	66	21	18	34.6	3.46	9.6	114.3	468.4	60.0237	2	5.7	1	2	18.5	1.5	2.96	0.82	1.79	8.94	35
4	1	0	0	1	30	2	67	1.72	76	25.6896	1	0	0	0	0	0	0	0	0	0	1	1	0	1	0	1	1	67	136	75	90	93	43.4	4.34	3.6	66.8	275.89	82.779	2	5.5	4	2	10.7	1.49	2.52	0.87	1.32	4.83	16
4	1	0	1	0	26	1	74	1.78	66	20.8307	0	0	0	1	0	0	0	0	0	0	1	0	0	1	0	1	1	68	130	84	27	21	36.2	3.62	3.3	83.9	286.6	83.8899	2	5.5	1	2	14	1.15	3.21	1.2	1.65	0.07	10
1	0	0	0	0	60	1	50	1.85	90	26.2966	1	0	0	0	0	0	1	0	1	0	1	1	0	1	0	1	1	67.55	134.5	84.9	32	22	44.1	4.41	3.1	65.9	394.9	120.004	2	5.9	1	1	13.7	1.65	2.75	0.84	1.32	0.73	45
1	0	0	0	0	60	2	63	1.62	76	28.959	0	0	1	0	0	0	0	0	1	0	1	0	0	1	0	1	1	74	113	69	17	28	47.1	4.71	7.1	53.3	318.5	108.521	2	5.2	1	2	14.4	1.68	6.21	1.22	4.42	6.26	34
1	0	0	0	0	60	2	61	1.6	75	29.2969	1	0	1	1	0	0	0	0	0	1	1	0	0	1	0	1	1	66	124	82	15	18	33.1	3.31	3.7	42.9	219.3	140.409	2	9.9	4	2	7	1.46	2.49	0.93	1.09	10.88	547
1	0	0	0	0	60	1	53	1.74	76	25.1024	1	0	0	0	0	0	1	0	1	0	1	0	0	1	0	1	1	76	104	72	33	46	40.1	4.01	4.099	71	257.5	108.71	2	5.6	4	2	20.3	2.38	4.13	0.99	2.66	11.76	132
1	0	0	0	0	60	1	69	1.69	74	25.9095	1	0	1	0	0	0	1	0	1	0	1	1	0	1	0	1	1	62	117	71	15	22	42.8	4.28	4.4	90	319.2	78.5721	2	5.3	2	1	20.5	1.3	3.31	0.74	2.09	0.32	16
1	0	0	0	0	60	2	77	1.62	65	24.7676	0	0	1	1	0	0	0	0	1	0	1	0	0	1	0	1	1	64	132	69	16	20	35.6	3.56	4.7	87.7	540.29	58.7973	1	7	1	1	18.7	1.73	3.35	0.77	2.09	13.76	15
1	1	0	1	0	19	1	51	1.63	64	24.0882	0	0	1	1	1	0	1	0	0	1	1	0	1	1	0	1	1	70	146	99	46	30	48.2	4.82	6.2	74	164.6	104.52	2	7.1	6	3	11.6	1.58	4.8	1.39	2.87	0.61	11
1	0	0	0	0	60	1	86	1.67	80	28.6851	0	0	1	1	0	0	0	1	1	0	1	0	1	1	0	1	1	63	160	82	92	58	39.3	3.93	13.1	56.8	266.3	127.642	2	8.3	4	3	14.2	1.23	3.81	1.05	2.28	0.42	34
1	0	0	0	0	60	2	64	1.56	55	22.6003	0	0	1	1	0	0	0	0	0	1	1	1	0	1	0	1	1	70.65	141.65	77.45	17	16	45.2	4.52	4.5	48.3	216.3	121.165	2	9.7	1	3	8.7	1.86	4.41	0.87	3.04	0.76	24
1	0	0	0	0	60	2	59	1.66	70	25.4028	0	0	1	0	0	0	0	0	1	0	1	1	0	1	0	1	1	63	137	72	29	26	40	4	4.2	77.09	478.3	71.9221	2	6	2	1	11.5	2.26	4.37	1	2.89	0.579	29
1	0	0	0	0	60	2	69	1.64	60	22.3082	0	0	1	0	0	0	0	0	0	0	1	0	0	1	0	1	1	66	114	62	36	41	40.8	4.08	5.7	58.9	298.39	95.0944	2	6.2	2	2	14.7	1.59	3.34	1.02	1.81	1.29	22
1	1	0	0	1	10	1	72	1.6	75	29.2969	0	0	1	0	0	0	1	1	1	0	1	1	1	1	0	1	1	66	124	84	26	25	45.9	4.59	4.5	87.9	322.7	79.9834	2	6.1	6	3	20.3	1.46	4.349	1.24	2.64	0.579	252
1	0	0	0	0	60	1	70	1.77	80	25.5354	1	0	1	0	1	0	1	0	0	1	1	1	0	1	0	1	1	80	124	82	37	20	44.5	4.45	8.3	89.9	321.5	78.4218	2	6.1	2	2	19.9	1.37	3.39	1.02	1.9	1.55	22
1	0	0	0	0	60	1	70	1.67	64	22.9481	0	0	1	0	1	0	1	0	1	0	1	0	0	1	0	1	1	60	119	82	45	36	37.2	3.72	6.4	92.7	399.4	75.6947	2	5.7	3	2	19.2	1.69	3.49	0.85	2.12	0.8	16
1	1	0	1	0	17	1	75	1.67	50	17.9282	1	0	0	0	0	0	1	0	0	0	1	0	0	1	0	1	1	60	141	71	16	19	35.3	3.53	6	73.7	319.3	97.1374	2	5	1	1	16.8	0.92	5.15	1.58	3.02	0.97	21
1	0	0	0	0	60	1	78	1.8	76	23.4568	0	0	0	0	0	0	1	0	0	0	1	0	0	1	0	1	1	80	194	82	42	37	39.3	3.93	4.9	68.7	266	104.731	2	5.1	2	1	13.2	1.22	3.98	1.21	2.29	2.27	160
1	0	0	0	0	60	2	62	1.63	70	26.3465	0	0	0	0	1	0	0	0	0	0	1	0	0	1	0	1	1	74	128	82	28	22	37.1	3.71	6.9	70.5	432	78.8644	2	6.1	1	3	8.6	1.73	4.53	1.02	3.01	2.62	47
1	0	0	0	0	60	1	64	1.73	72	24.0569	0	0	1	1	1	0	1	1	0	1	1	1	0	1	0	1	1	62	132	82	55	51	37.6	3.76	6.1	103.6	336.4	67.6896	2	6.1	3	2	12.4	1.24	3.48	0.8	2.15	7.79	73
1	0	0	0	0	60	1	69	1.7	75	25.9516	1	0	1	0	1	0	1	0	1	0	1	0	0	1	0	0	0	56	144	82	44	37	41.3	4.13	7.4	71.7	354.3	102.14	2	5.3	1	2	14.9	1.88	2.09	0.63	1	9.029	75
1	0	0	0	0	60	1	58	1.69	77	26.9598	0	0	0	0	0	0	1	0	1	0	1	0	0	1	0	0	1	56	124	72	18	25	38.5	3.85	6.8	102.3	390.6	70.1949	2	5.6	1	1	30.5	1.01	3.81	0.82	2.49	3.3	192
1	0	0	0	0	60	1	60	1.7	86	29.7578	1	0	0	0	0	0	1	0	1	0	1	1	0	1	0	1	1	54	117	78	76	36	46.1	4.61	4.7	74.7	292.2	100.144	2	6.3	2	1	36.1	2.12	4.47	0.88	3.11	3.05	125
1	0	0	0	0	60	1	66	1.68	68	24.093	1	1	1	0	0	0	1	1	0	0	1	1	0	1	0	1	1	78	125	64	21	21	39.3	3.93	5.1	76.3	373	96.0135	2	5.5	4	2	17	1.7	4.68	1.04	3.11	1.47	38
1	1	0	1	0	17	1	70	1.72	79	26.7036	0	1	0	0	0	0	1	0	0	1	1	0	0	1	0	1	1	62	114	72	22	22	42.6	4.26	5.5	71.2	313	102.639	2	5.3	1	1	9.8	1.349	3.93	1.02	2.38	0.05	70
1	0	0	0	0	60	1	75	1.79	72	22.4712	0	1	1	0	0	0	1	0	0	1	1	0	0	1	0	1	1	58	104	52	19	30	44.5	4.45	7.4	78.3	352.5	90.5822	2	5.3	2	1	35.8	1.23	3.41	0.94	2	1.27	104
1	0	0	0	0	60	1	82	1.7	70	24.2215	0	0	0	0	0	0	0	1	1	0	1	1	0	1	0	1	1	60	144	82	104	32	32.8	3.28	5.5	78.2	240.7	89.1933	2	5.7	4	3	16.8	1.1	3.66	0.83	2.37	2.19	113.3
1	0	0	0	0	60	1	63	1.7	95	32.872	0	0	1	1	0	0	1	0	0	1	1	0	0	1	0	1	1	66	119	80	13	19	42.2	4.22	5.7	81.2	329.5	89.976	2	5.3	2	3	14.6	1.23	3.35	0.86	1.93	27.25	47
1	0	0	0	0	60	1	58	1.84	91	26.8785	1	0	0	0	0	0	1	0	1	0	1	1	0	1	0	1	1	74	138	80	40	21	43.1	4.31	4.9	76.9	511.1	97.576	2	5.8	1	1	11.7	1.65	3.34	0.82	2.03	1.8	102
1	0	0	0	0	60	2	61	1.58	52.5	21.0303	0	0	0	0	0	0	1	0	0	0	1	0	0	1	0	1	1	65	127	78	16	18	43.3	4.33	3.9	57.9	239.9	99.3392	2	5	2	1	9.9	1.27	2.63	0.84	1.31	0.16	21
1	0	0	0	0	60	1	57	1.84	74	21.8573	0	0	0	1	0	0	1	0	0	0	1	0	0	1	0	1	1	66	121	72	24	19	46.6	4.66	6.8	79.3	349.2	94.541	2	6.8	1	1	12	1.51	4.7	0.92	3.19	1.68	35
1	0	0	0	0	60	2	69	1.5	56	24.8889	0	0	1	1	1	0	0	0	0	1	1	1	0	1	0	1	1	69	134	72	28	26	43	4.3	4.3	74.59	251.2	72.4093	2	7	1	2	12.3	1.22	3.75	1.06	2.2	0.86	18
1	0	0	0	0	60	1	61	1.74	72	23.7812	0	0	1	0	0	0	1	0	1	0	1	0	0	1	0	1	1	72	130	79	35	27	43	4.3	6.3	69.4	295.5	108.622	2	6.1	2	3	13.2	1.75	3.01	0.73	1.73	2.68	9
1	0	0	0	0	60	1	56	1.67	80	28.6851	0	0	0	1	0	0	1	0	0	1	1	1	0	1	0	1	1	78	109	72	26	14	41.5	4.15	6.1	85.1	318.2	87.4893	2	6.9	3	2	40.7	1.39	4.54	0.9	3.17	1.139	146
1	0	0	0	0	60	1	77	1.72	80	27.0416	0	0	1	0	0	0	0	0	0	1	1	1	0	1	0	1	1	50	152	84	18	18	38.2	3.82	6.5	84.2	414.9	83.0549	2	5.7	2	2	10.2	0.96	3.02	0.92	1.63	1.17	127
1	0	0	0	0	60	1	63	1.77	82	26.1738	0	0	1	0	0	0	1	0	1	0	1	0	0	1	0	1	1	70	154	92	21	23	38.3	3.83	6.7	95.7	315.39	74.4358	2	5.2	1	1	16.7	1.3	5.03	1.3	3.22	0.34	24
1	0	0	0	0	60	1	64	1.64	52	19.3337	1	1	1	0	0	0	0	0	1	0	1	0	0	1	0	1	1	56	113	74	26	25	41	4.1	3.6	68.5	305	109.109	2	5.4	2	1	8.7	1.19	4.61	1.74	2.31	0.16	25
1	0	0	0	0	60	2	69	1.6	70	27.3438	0	0	1	0	0	0	0	0	0	1	1	0	0	1	0	1	1	60	172	91	72	25	39.8	3.98	5.3	60.7	254.7	91.8477	2	5.6	3	2	11.2	2.02	4.69	0.96	3.27	0.41	85
1	0	0	0	0	60	1	73	1.64	74	27.5134	0	0	1	1	0	0	0	0	1	0	1	0	0	1	0	1	1	90	134	82	15	16	39.2	3.92	4.8	70.4	209.8	103.024	2	7.7	3	3	14.6	1.42	3.14	0.88	1.7	1.61	14
1	0	0	0	0	60	1	70	1.81	68	20.7564	0	0	0	0	0	1	1	1	1	0	1	1	0	1	0	1	1	52	126	78	18	22	38.5	3.85	7.7	96.1	441.6	72.6127	2	5.4	1	1	14.5	1.49	3.68	0.91	2.18	0.8	51
1	0	0	0	0	60	1	77	1.77	85	27.1314	0	0	1	0	0	0	1	0	1	0	1	0	0	1	0	1	1	68.95	126.95	76.95	22	22	37	3.7	5.8	92	452.3	74.9832	2	5.6	1	2	13.2	1.58	4.19	0.83	2.78	2.02	24
1	0	0	0	0	60	1	70	1.62	62.5	23.815	0	0	1	0	1	0	1	1	1	0	1	0	0	1	0	1	1	66	174	76	25	24	46.9	4.69	7.4	69.3	312.7	105.894	2	6	1	2	11.6	1.16	5.13	1.12	3.54	0.46	26
1	0	0	0	0	60	1	57	1.73	81	27.0641	0	0	0	1	0	0	1	1	0	0	1	0	0	1	0	0	1	59	144	84	23	22	40.9	4.09	8.1	76.9	289.1	97.9541	2	6.6	5	2	10.1	1.08	3.08	0.99	1.63	0.3	10
1	0	0	0	0	60	1	74	1.76	87	28.0863	0	0	0	0	1	0	0	0	0	0	1	1	0	1	0	1	1	68	132	89	38	28	41.2	4.12	5.5	62	339.7	118.935	2	5.5	1	1	11	2.18	2.86	0.88	1.43	0.9	16
1	0	0	0	0	60	2	69	1.67	60	21.5139	0	0	0	0	0	1	0	0	1	0	1	0	0	1	0	1	1	78	156	75	15	21	38.2	3.82	4.8	66.09	326.7	83.259	2	6	1	1	11.7	1.29	3.18	1.25	1.45	1.05	34
1	0	0	0	0	60	1	72	1.69	70	24.5089	0	0	0	0	0	0	1	0	0	0	1	0	0	1	0	1	1	66	132	78	17	17	45.5	4.55	5.9	76.7	370	93.6071	2	5.7	2	2	12.5	1.13	4.44	1.11	2.86	0.41	5
1	0	0	0	0	60	1	79	1.64	63	23.4236	0	0	1	0	0	0	1	0	1	0	1	0	0	1	0	1	1	66	124	72	15	21	30.6	3.06	6.7	68.09	359.6	105.515	2	5.8	2	2	12.6	1.01	3.28	1.26	1.52	1.1	211
1	0	0	0	0	60	2	75	1.64	82	30.4878	0	0	0	0	0	0	0	0	0	0	1	0	0	1	0	0	1	48	144	72	28	23	46.8	4.68	4.7	66.7	295.1	80.8736	2	5.8	6	2	16	1.28	4.38	1.28	2.63	0.18	78
1	0	0	0	0	60	1	52	1.72	74	25.0135	0	0	0	0	0	0	1	0	0	0	1	0	0	1	0	0	1	50	120	72	24	26	41	4.1	4.9	64	439.3	123.057	2	5.3	2	1	11.3	1.63	4.84	1.01	3.32	1.42	49
1	0	0	0	0	60	1	81	1.64	72	26.7698	0	0	1	0	0	0	0	0	0	1	1	0	1	1	0	1	1	56	126	73	23	52	44.3	4.43	6.4	112.2	333.4	58.9637	1	6.2	3	3	21	1.21	4.91	1.17	3.16	1.97	25
1	0	0	0	0	60	2	75	1.6	65	25.3906	0	0	0	0	1	0	0	0	0	0	1	0	0	1	0	1	1	75	127	77	29	29	42.5	4.25	4.3	52.7	269.6	106.14	2	5.8	3	2	10	0.92	4.23	1.52	2.22	2.049	17
1	0	0	0	0	60	2	66	1.58	68	27.2392	0	0	1	0	0	0	1	0	1	0	1	0	0	1	0	1	1	93	142	97	21	25	40	4	8.2	69.4	287.7	79.4768	2	5.6	1	2	11.1	1.12	3.49	0.93	2.06	1.75	8
1	0	0	0	0	60	1	70	1.72	82	27.7177	0	0	1	1	0	0	1	1	1	0	1	0	0	1	0	1	1	86	160	104	26	27	40.4	4.04	7.4	82.2	509.3	86.9588	2	6.6	1	3	21.5	2	4.69	1.08	3.02	1.49	24
1	0	0	0	0	60	1	75	1.65	57	20.9366	1	0	0	0	0	0	0	0	0	0	1	1	0	1	0	1	1	51	124	82	17	20	47.4	4.74	5.1	78.5	264	90.3159	2	5.4	3	3	33.1	1.4	4.78	1.17	3.09	0.12	45
1	0	0	0	0	60	1	68	1.68	77	27.2817	1	1	0	0	0	0	1	0	0	0	1	0	0	1	0	1	1	59	128	75	24	24	43.8	4.38	3.9	70.59	270.7	104.334	2	5.4	2	3	23.5	2.22	3.3	1.01	1.77	0.71	32
1	0	0	0	0	60	2	67	1.63	51	19.1953	0	0	1	0	0	1	0	0	0	1	1	0	0	1	0	1	1	70	178	97	12	21	39.4	3.94	4.5	66.8	279	82.779	2	5	1	1	14.5	0.81	3.49	1.65	1.34	0.05	56
1	0	0	0	0	60	1	66	1.63	75	28.2284	0	0	0	0	0	0	0	1	0	1	1	1	0	1	0	1	1	65	140	94	22	18	39	3.9	8.4	93.9	464.9	75.563	2	5.4	2	3	19.9	1.72	3.95	0.89	2.57	0.6	34
1	0	0	0	0	60	1	68	1.69	59	20.6575	0	0	0	0	0	0	1	0	0	0	1	0	0	1	0	1	1	62	125	83	12	16	36.6	3.66	7.7	69.6	266.5	106.048	2	5.1	2	2	12.3	0.93	3.88	1.22	2.15	0.23	16
1	0	0	0	0	60	1	61	1.74	81	26.7539	0	0	1	1	0	0	0	1	1	0	1	0	0	1	0	1	1	70	123	82	14	16	48.4	4.84	5.3	70.59	302.7	106.512	2	6.5	1	3	11.1	1.05	3.04	0.88	1.68	0.12	9
1	0	0	0	0	60	1	46	1.69	78	27.31	1	1	0	0	0	0	1	0	0	0	1	0	0	1	0	1	1	66	124	72	59	33	38.3	3.83	4.1	69	297.6	115.925	2	5.9	2	2	17.6	1.7	3.38	0.76	2.14	0.66	36
1	0	0	0	0	60	1	70	1.66	75	27.2173	0	0	0	1	0	0	1	0	0	0	1	0	0	1	0	1	1	85	117	81	48	32	39.3	3.93	5.3	62	310.6	120.408	2	9.7	2	1	9.8	1.26	3.04	0.85	1.66	3.03	17.5
1	0	0	0	0	60	2	52	1.56	68	27.9421	0	0	1	0	0	0	0	0	0	1	1	0	0	1	0	1	0	70	154	82	127	111	42.2	4.22	4.3	53.2	219.3	113.016	2	5.1	1	1	16.8	1.359	4.39	1.21	2.67	0.25	108
1	0	0	0	0	60	2	73	1.58	50	20.0288	0	0	1	0	0	0	0	0	1	0	1	1	1	1	0	1	1	85	148	79	16	19	46.2	4.62	4	51.6	245	109.407	2	5.4	1	2	14.3	1.65	4.93	1.68	2.74	0.42	20
1	0	0	0	0	60	1	66	1.69	71	24.8591	0	0	1	0	1	0	1	1	0	1	1	0	1	1	0	1	1	67	128	67	22	22	36.9	3.69	4.8	87.4	328.3	82.0845	2	5.4	2	2	18.2	1.45	2.91	0.97	1.44	1.18	28
1	1	0	0	1	30	1	73	1.76	72	23.2438	0	0	0	0	1	0	0	0	0	0	1	0	0	1	0	1	1	75	144	92	30	24	37.4	3.74	5.2	75.2	435.1	95.4732	2	5.6	2	3	17	1.44	3.72	0.8	2.41	11.69	41
1	0	0	0	0	60	1	68	1.67	76	27.2509	0	0	0	0	0	0	0	0	0	0	1	0	0	1	0	1	1	70	104	73	14	22	44.4	4.44	4.8	73.59	325.39	99.4411	2	5.5	2	3	15.7	1.08	3.73	1.21	2.05	0.14	30
1	1	0	0	1	20	1	56	1.75	83	27.102	1	0	0	0	0	0	1	0	0	0	1	0	0	1	0	0	1	58	100	70	10	20	36.8	3.68	4.7	82.6	295.1	90.5521	2	4.9	6	3	45	1.32	5.89	0.77	4.62	0.78	23
1	0	0	0	0	60	2	67	1.69	68	23.8087	0	0	0	1	0	0	0	0	0	0	1	1	0	1	0	0	1	54	134	82	17	22	46.3	4.63	6.4	52.6	297.8	109.067	2	9.2	2	2	23.1	1.31	4.43	1.51	2.33	1.04	52
1	0	0	0	0	60	2	83	1.7	72	24.9135	0	0	1	1	0	0	0	0	1	0	1	0	1	1	0	1	1	68	134	72	18	23	39.7	3.97	5.8	48	319.1	115.925	2	7.2	1	3	9.4	1.09	3.83	1.29	2.04	0.36	31
1	0	0	0	0	60	2	71	1.61	60	23.1473	0	0	1	0	0	0	0	1	0	1	1	1	0	1	0	0	1	56	143	74	13	17	34.2	3.42	3.3	63.4	300.8	86.7964	2	5.5	3	2	11.3	1.7	3.2	1.22	1.39	0.62	25
1	0	0	0	0	60	2	81	1.57	81	32.8614	0	0	1	0	0	0	0	0	0	1	1	0	0	1	0	1	1	68	151	66	23	23	42.4	4.24	6.4	61.4	491.5	87.7271	2	7	1	2	16.5	2.22	5.18	0.97	3.62	3.96	25
2	1	1	0	0	52	1	71	1.78	81	25.565	0	0	0	0	0	0	1	1	0	0	1	0	0	1	0	1	1	65	152	78	138	57	39.2	3.92	6.8	84.1	351.7	84.4295	2	5.7	3	2	16.5	1.62	4.11	0.78	2.76	0.53	15
2	1	0	0	1	40	1	51	1.64	117	43.5009	0	0	0	0	0	0	1	0	0	0	1	0	0	1	0	1	1	59	149	81	32	29	41.2	4.12	4.7	64.2	435.2	123.14	2	5.6	7	3	47.4	2.3	3.32	0.83	2.02	1.36	34
2	0	0	0	0	60	1	63	1.72	70.5	23.8304	1	1	0	1	0	1	1	0	0	1	1	0	0	1	0	0	1	54	124	62	28	29	42	4.2	4.4	82.8	333.4	87.9726	2	10.2	2	2	15.5	1.59	3.61	0.82	2.22	4.95	34
2	0	0	0	0	60	1	68	1.67	70	25.0995	0	0	1	0	0	0	1	0	0	1	1	0	0	1	0	1	1	70	134	82	26	22	45.1	4.51	3.7	61.4	347.4	122.554	2	5.3	1	1	16.5	2.04	3.79	0.82	2.42	0.289	39
2	0	0	0	0	60	1	47	1.75	81	26.449	1	0	1	1	0	0	1	0	0	1	1	0	0	1	0	1	1	69	128	91	20	14	38.7	3.87	4	90.5	450.9	84.3653	2	8.5	1	2	7.7	1.54	2.18	0.63	1	0.569	347
2	0	0	0	0	60	1	62	1.76	79	25.5036	1	0	1	0	0	0	0	0	0	1	1	0	1	1	0	1	1	68.85	135.15	81.55	26	23	45.4	4.54	8.8	80.7	382.1	90.9401	2	5.3	1	1	13.4	1.49	4.71	1.07	3.06	0.23	113
2	0	0	0	0	60	1	72	1.74	90	29.7265	0	0	1	0	0	0	1	0	1	0	1	0	1	1	0	1	1	60	168	100	13	14	42.9	4.29	3.8	74	384.5	97.5595	2	5.5	2	2	14.5	1.45	3.94	1.13	2.29	1.71	34
2	0	0	0	0	60	2	69	1.58	61	24.4352	0	0	1	1	0	0	0	1	1	0	1	1	1	1	0	1	1	66	132	74	44	28	39.5	3.95	5.2	49.7	338.2	115.684	2	6.3	1	2	9.3	2.26	2.96	0.8	1.62	0.44	45
2	0	0	0	0	60	1	69	1.72	80	27.0416	0	0	0	0	0	0	1	1	0	0	1	0	0	1	0	1	1	68	118	81	34	29	41.7	4.17	8.1	84.4	347	84.6184	2	6.4	1	1	66.8	1.47	3.74	0.94	2.32	0.96	15
2	0	0	0	0	60	2	55	1.65	90	33.0579	0	0	1	0	0	0	0	0	0	1	1	1	1	1	0	1	1	66	176	112	18	20	40.4	4.04	3.7	44.4	218.5	138.09	2	5.5	1	1	13.4	1.62	4.38	0.82	3	8.039	16
2	0	0	0	0	60	1	64	1.63	62	23.3355	0	0	0	0	0	0	1	0	0	1	1	0	0	1	0	1	1	66	134	82	46	50	40	4	4.3	70.09	281.1	106.258	2	6	3	3	43.8	1.12	4.49	0.98	3	29.32	452
2	1	0	0	1	28	1	73	1.72	72	24.3375	0	0	0	1	0	0	1	1	0	0	1	0	0	1	0	1	1	81	138	93	27	18	46.8	4.68	7.5	74.5	310.5	96.5092	2	8.7	2	3	10.3	1.329	4.98	1.24	3.22	0.39	19
2	0	0	0	0	60	2	51	1.62	73	27.8159	0	0	0	1	0	0	0	0	0	0	1	1	0	1	0	1	1	70	112	75	30	33	41.9	4.19	6.4	72.9	283.3	78.9061	2	7.4	1	2	29.9	1.12	3.89	1.44	1.93	0.68	34
2	0	0	0	0	60	1	49	1.72	60	20.2812	0	0	1	0	0	0	0	0	1	0	1	0	0	1	0	1	1	66	136	89	60	33	42.6	4.26	5.4	71.59	369.5	109.554	2	5.8	1	1	9.6	2.72	4.19	0.87	2.78	0.76	120
2	0	0	0	0	60	2	71	1.58	57	22.8329	0	0	1	0	0	0	0	0	0	1	1	0	1	1	0	1	1	69	140	86	21	21	42.6	4.26	3.8	62.2	223.1	88.7317	2	5.2	3	2	7.5	1.66	4.95	1.3	3.13	0.17	34
2	0	0	0	0	60	2	70	1.69	68	23.8087	0	0	0	0	0	0	0	0	0	0	1	1	0	1	0	0	1	60	135	77	68	27	43	4.3	5.5	67	252.5	81.6938	2	6.3	1	2	13.1	1.17	4.559	1.28	2.71	0.62	38
2	0	0	0	0	60	2	77	1.62	100	38.1039	0	1	1	1	1	0	0	0	0	1	1	0	1	1	0	1	1	66	144	72	18	20	41.5	4.15	6.3	59.2	227.9	92.538	2	6.7	1	2	13.6	1.54	3.2	0.82	1.83	2.99	18
2	0	0	0	0	60	1	70	1.67	76	27.2509	0	0	0	0	0	0	1	0	0	0	1	0	0	1	0	1	1	77	124	72	13	19	49	4.9	4.6	66.2	205.8	111.636	2	5.3	5	3	15.5	1.28	5.21	1.3	3.33	0.23	15
2	0	0	0	0	60	1	60	1.72	78	26.3656	0	1	0	1	0	0	1	1	0	0	1	1	0	1	0	1	1	63	106	67	18	15	45.4	4.54	6.5	73.2	320	102.516	2	9	1	2	7.5	1.61	3.09	0.86	1.75	1.22	19
2	0	0	0	0	60	1	63	1.74	77	25.4327	0	0	0	0	0	0	0	0	0	0	1	1	0	1	0	1	1	74	145	86	30	21	39.5	3.95	4.9	62.7	352.4	121.257	2	5.7	3	3	27	1.68	4.83	1.14	3.18	2.11	19
2	0	0	0	0	60	1	51	1.8	70	21.6049	0	0	1	0	0	0	1	0	1	0	1	0	0	1	0	1	1	64	145	94	29	21	46.9	4.69	5.9	68	327.9	115.234	2	5.4	1	1	14	1.85	5.26	0.83	3.93	2.049	7
2	0	0	0	0	60	1	56	1.75	81	26.449	0	0	1	0	0	0	0	0	0	1	1	0	1	1	0	1	1	60	148	99	35	25	44.8	4.48	5.4	83.1	473.6	89.9236	2	5.8	3	2	14.1	1.37	4.34	0.93	2.9	2.85	34
2	0	0	0	0	60	1	59	1.8	93	28.7037	0	0	1	1	0	0	1	0	0	1	1	1	0	1	0	1	1	66	134	82	26	21	46	4.6	4	52.2	331.8	152.007	2	7.1	1	1	11.1	1.89	2.72	0.9	1.3	17.24	19
2	0	0	0	0	60	1	83	1.64	61	22.68	0	0	1	0	0	0	0	0	0	1	1	0	1	1	0	1	1	80	144	92	32	24	39.2	3.92	6.4	72.5	430	97.0722	2	5.5	1	1	18.7	1.329	4.84	1.33	2.98	1.2	24
2	0	0	0	0	60	1	60	1.69	80	28.0102	0	0	1	0	1	0	1	0	1	0	1	1	1	1	0	1	1	69	164	98	28	20	39.9	3.99	8	86.6	330.3	84.4386	2	4.9	1	1	15.1	1.49	4.65	0.97	3.16	2.16	12
2	0	0	0	0	60	1	60	1.82	75	22.6422	1	0	1	1	0	0	1	1	0	1	1	0	0	1	0	1	1	78	134	82	52	26	40.9	4.09	4.099	73.5	343.9	102.033	2	8.3	1	1	12.9	1.85	3.06	0.97	1.6	1.52	31
2	0	0	0	0	60	1	75	1.67	85	30.478	0	1	1	0	0	0	1	0	1	0	1	0	1	1	0	1	1	70	171	89	16	18	41.3	4.13	7	79.09	322.8	89.5389	2	5.9	2	2	24.5	2.249	5.25	1.23	3.43	0.71	15
2	0	0	0	0	60	2	74	1.62	73.5	28.0064	0	0	1	1	0	0	0	0	1	0	1	1	0	1	0	1	1	78	187	105	25	22	43.1	4.31	4.2	70.8	357.9	75.7175	2	7.8	1	2	8.3	1.21	3.27	0.92	1.83	1.07	35
2	0	0	0	0	60	1	56	1.61	59	22.7615	0	0	1	0	0	0	0	0	0	1	1	0	0	1	0	1	1	64	120	82	25	19	40.1	4.01	6.5	73.09	309	104.28	2	6	3	3	15.6	1.329	2.5	0.97	1.07	0.72	34
2	1	0	1	0	26	2	81	1.56	57	23.4221	0	0	0	0	0	0	0	1	0	0	1	1	1	1	0	1	1	74	128	76	29	32	47	4.7	6.9	88.8	372.9	57.3075	1	6	1	2	17	1.04	3.56	1.35	1.65	1.24	32
2	1	0	0	1	40	1	66	1.83	79	23.5898	0	0	1	0	0	0	0	0	1	0	1	0	0	1	0	1	1	60	124	72	30	27	42.1	4.21	7.1	118.4	431.7	57.8253	1	5.6	5	2	21.7	0.96	3.93	0.92	2.51	6.41	56
2	0	0	0	0	60	1	60	1.78	81	25.565	0	0	0	0	0	1	0	0	0	0	1	0	0	1	0	0	0	57	124	72	37	29	41.3	4.13	4.6	101.6	314	70.2233	2	5.3	2	2	13.1	2.09	2.35	0.76	1.07	21.45	22
2	0	0	0	0	60	1	89	1.7	65	22.4913	0	0	0	0	1	0	1	1	0	0	1	0	0	1	0	0	1	57	134	82	77	57	37	3.7	5.2	78.2	344.7	87.8106	2	6.4	1	1	23.8	1.19	2.98	0.8	1.69	1.95	46
2	0	0	0	0	60	1	67	1.73	78	26.0617	0	0	1	0	0	0	1	0	1	0	1	1	0	1	0	1	1	67.9	135.7	77.75	48	23	40.9	4.09	5.7	89.4	374.1	79.7012	2	5.9	3	2	15.5	1.98	4.41	0.86	2.99	2.91	22
2	0	0	0	0	10	1	66	1.69	63	22.0581	0	0	0	0	0	0	1	0	0	0	1	0	0	1	0	1	1	66	114	72	18	25	42.2	4.22	5.2	83.6	396.9	86.4051	2	5.3	1	1	38.1	1.59	4.72	1.2	2.95	1	36
2	0	0	0	0	20	1	59	1.66	70	25.4028	0	0	0	0	1	0	1	0	0	0	1	0	0	1	0	1	1	87	136	82	37	20	39.5	3.95	4.9	66.2	272.8	115.554	2	5.5	7	3	36.6	1.37	3.07	0.77	1.8	1	18
2	0	0	0	0	60	1	63	1.7	79	27.3356	0	0	0	0	0	0	1	0	0	0	1	0	0	1	0	1	1	77	136	85	20	18	38.5	3.85	5.4	72.2	301.2	103.039	2	5.5	1	1	11.7	1.66	3.91	0.76	2.63	5.45	30
2	0	0	0	0	60	1	78	1.83	86	25.6801	0	0	1	1	0	0	1	0	0	1	1	1	0	1	0	1	1	88	160	101	24	23	39.9	3.99	4.2	80.09	341.8	87.7395	2	8.1	1	1	12.9	1.85	2.92	0.72	1.7	0.98	29
2	1	0	0	1	47	1	78	1.68	60	21.2585	0	0	0	1	1	0	1	0	1	0	1	0	0	1	0	1	1	66	124	72	12	13	36.5	3.65	5	63	263.39	115.741	2	7.7	1	3	29.3	1.39	3.07	0.85	1.75	0.69	76
2	0	0	0	0	60	1	51	1.74	69	22.7903	0	0	1	0	0	0	1	1	0	1	1	0	0	1	0	1	1	69	134	72	88	47	39.1	3.91	7.7	76	374.4	101.353	2	5.6	3	2	18.9	1.69	3.17	0.85	1.78	3.89	425
2	0	0	0	0	60	1	66	1.73	81	27.0641	0	0	0	0	0	0	0	0	0	0	1	1	0	1	0	0	1	58	129	80	13	16	40.4	4.04	5.3	82	344.2	88.3536	2	5.2	4	2	27	1.45	3.7	0.86	2.3	4.15	19
2	0	0	0	0	60	2	68	1.48	78	35.6099	0	1	1	1	1	0	0	0	1	0	1	1	1	1	0	1	1	66	108	65	21	17	46.6	4.66	5.7	41	274.2	144.919	2	6.8	4	3	12.7	1.42	4.11	0.79	2.86	7.11	16
2	0	0	0	0	60	1	75	1.67	65	23.3067	0	0	1	0	0	0	1	0	0	1	1	0	0	1	0	1	1	80	141	81	30	25	41.4	4.14	6.7	78.7	403.8	90.0511	2	6.1	2	1	15.9	1.51	2.79	0.87	1.41	5.13	13
2	0	0	0	0	60	1	61	1.69	61	21.3578	0	0	1	0	0	0	1	0	1	0	1	1	0	1	0	1	1	66	124	72	60	37	49.3	4.93	5.8	80.9	284.7	91.0071	2	5.8	2	2	22.6	1.25	3.59	1.06	1.98	0.43	38
2	0	0	0	0	60	1	59	1.7	84	29.0657	0	0	1	0	0	0	0	0	0	1	1	1	0	1	0	1	1	66	140	84	42	25	50.7	5.07	4.3	84.4	344.8	87.3082	2	6.3	1	1	11.4	1.72	2.7	0.95	1.26	0.51	5
2	0	0	0	0	60	1	70	1.79	72	22.4712	1	1	1	0	0	0	1	0	0	1	1	1	0	1	0	1	1	60	140	84	27	29	49	4.9	5.8	88.3	400.1	80.064	2	5.2	3	2	16	1.8	3.39	1.03	1.87	1.159	201
2	1	0	1	0	7	1	66	1.81	81	24.7245	0	0	0	1	0	0	1	1	0	0	1	0	0	1	0	1	1	67	142	72	42	37	44.9	4.49	3.2	90.2	274.1	79.1511	2	6.4	1	2	16.2	1.32	4.14	1.26	2.41	0.44	31
2	0	0	0	0	60	1	55	1.72	85	28.7317	0	0	1	0	0	0	1	0	1	0	1	0	0	1	0	1	1	72	149	87	58	25	43.3	4.33	5.5	82.7	362.7	90.79	2	5.4	1	1	15.7	1.17	3.84	0.89	2.36	1.53	17
2	0	0	0	0	60	1	47	1.71	68	23.255	0	0	0	0	0	0	1	1	0	0	1	0	0	1	0	1	1	72	147	85	42	29	52.5	5.25	5.7	65.4	316.6	122.732	2	5.4	2	1	12.3	2.24	4.599	1.01	3.13	1.159	4
2	0	0	0	0	60	1	79	1.65	55	20.202	0	0	1	1	0	0	1	0	1	0	1	0	1	1	0	1	1	88	114	77	12	13	39.5	3.95	4.4	72.2	295.39	98.6143	2	8.5	3	3	14.8	1.03	3.16	0.91	1.74	29.26	99
2	0	0	0	0	60	1	75	1.62	56	21.3382	0	0	1	1	0	0	0	0	1	0	1	0	0	1	0	1	1	77	132	71	29	23	45.3	4.53	4.8	67.2	261.39	108.059	2	8.3	2	1	11.1	1.15	4.2	1.59	2.08	0.4	35
2	0	0	0	0	60	1	74	1.69	78	27.31	0	0	1	0	0	0	0	0	0	1	1	0	0	1	0	1	1	70	124	72	25	22	42.9	4.29	6.9	62.2	258.39	118.494	2	5.7	3	1	46.8	1.77	4.05	0.89	2.59	3.06	15
2	0	0	0	0	60	1	80	1.63	65	24.4646	0	0	1	0	0	0	0	0	1	0	1	0	1	1	0	1	1	68	134	72	16	20	49	4.9	5.2	77.9	385.6	90.0827	2	5.6	1	2	39.3	1.45	4.87	1.02	3.33	0.55	71
2	0	0	0	0	60	1	63	1.76	85	27.4406	0	0	1	0	0	0	1	1	1	0	1	1	0	1	0	1	1	65	134	102	23	27	40	4	4.6	74.9	419.4	98.7648	2	6.3	2	1	15.3	2.02	4.96	0.9	3.47	1.159	199
2	0	0	0	0	60	1	67	1.77	79	25.2163	1	0	1	1	0	0	1	1	1	0	1	1	0	1	0	1	1	72	104	62	22	18	40.2	4.02	5.8	75.8	454	96.4206	2	5.8	2	1	9.3	1.28	3.78	1.07	2.22	0.35	192
2	0	0	0	0	60	2	74	1.72	60	20.2812	0	0	1	0	1	0	0	0	0	1	1	0	0	1	0	1	1	77	144	92	12	18	41	4.1	4.1	89.9	386.7	57.4773	1	5.3	2	1	35	1.19	4.07	1.28	2.24	0.12	101
2	0	0	0	0	60	1	67	1.65	63	23.1405	0	0	0	0	0	0	1	0	0	0	1	0	0	1	0	1	1	70	123	75	50	26	40.7	4.07	4.5	73.8	316.6	99.4423	2	5.8	3	3	18.7	1.28	4.519	1.02	2.97	0.61	34
2	0	0	0	0	60	1	66	1.65	51	18.7328	0	0	1	0	0	0	1	1	0	1	1	0	0	1	0	1	1	70	123	76	17	21	47.3	4.73	5.8	70.09	310.1	105.896	2	5.6	1	1	23.9	1.29	3.94	1.13	2.3	0.08	20
2	0	0	0	0	60	1	66	1.67	61	21.8724	0	0	0	0	0	0	1	0	0	0	1	0	0	1	0	1	1	62	124	80	37	24	46	4.6	5.2	85.5	313.6	84.1931	2	5.7	4	2	27.5	1.2	4.63	1.09	2.97	0.56	25
2	0	0	0	0	60	1	67	1.74	70	23.1206	0	0	1	1	0	0	0	0	0	1	1	0	0	1	0	0	1	60	124	72	67	78	45.7	4.57	4.2	69.3	392.5	106.931	2	8.4	2	2	12.2	1.39	3.92	0.91	2.44	2.11	69
2	0	0	0	0	60	1	71	1.75	90	29.3878	0	0	1	0	0	0	1	0	1	0	1	0	1	1	0	0	1	53	184	95	20	20	41.1	4.11	4.8	102.5	390.7	67.1945	2	5.1	1	1	11.6	1.56	3.19	1.14	1.53	0.71	17
2	0	0	0	0	60	1	75	1.77	105	33.5153	0	0	1	0	0	0	1	1	0	1	1	0	0	1	0	1	1	66	154	92	83	34	43.3	4.33	5.9	69.8	360.7	103.427	2	6.3	1	1	15.4	1.59	5.3	1.65	3.09	1.8	21
2	0	0	0	0	60	1	47	1.79	70	21.847	0	0	0	0	0	0	1	0	0	0	1	0	0	1	0	1	1	66	134	82	31	19	41.8	4.18	4.3	69.5	345.3	114.416	2	6.2	2	3	18.7	1.329	4.889	1.15	3.18	3.79	78
2	0	0	0	0	60	1	53	1.72	70	23.6614	1	0	1	0	0	0	1	0	0	1	1	1	0	1	0	1	1	65	118	74	34	17	44	4.4	5.7	87.4	444.7	85.5296	2	5.8	2	2	16.8	2.42	2.43	0.6	1.34	4.03	17.89
2	0	0	0	0	60	1	61	1.7	70	24.2215	0	0	1	1	0	0	1	1	0	1	1	1	0	1	0	1	1	62	142	75	21	21	43.5	4.35	6.8	102.1	353.4	69.5717	2	7.6	2	3	17.6	1.72	2.83	0.84	1.46	0.45	20
2	0	0	0	0	60	2	60	1.67	53	19.0039	0	0	1	0	0	0	0	0	0	1	1	0	0	1	0	1	1	66	124	72	27	21	44.3	4.43	6	54.4	299.89	107.142	2	5.1	1	1	13.2	1.96	4.04	1.05	2.4	0.28	91
2	0	0	0	0	60	1	68	1.7	62	21.4533	0	0	1	0	0	0	1	1	0	1	1	1	0	1	0	1	1	81	143	84	29	19	40.9	4.09	5.3	62.4	486.1	120.291	2	5.2	2	2	12.6	1.43	3.6	1.4	1.63	0.52	28
2	0	0	0	0	60	1	85	1.82	72	21.7365	0	0	0	1	0	0	0	0	0	1	1	0	0	1	0	1	1	91	157	88	24	21	46.9	4.69	6.3	81.5	331.7	84.3644	2	8	3	3	5.5	1.23	5.61	1.05	4	0.19	53.6
2	0	0	0	0	60	1	83	1.52	56	24.2382	1	0	1	0	0	0	1	1	0	1	1	0	1	1	0	1	1	80	174	97	11	15	40.5	4.05	8.5	84.6	249.4	81.2343	2	5.4	1	1	16.8	0.92	3.91	1.48	1.9	0.48	105
2	0	0	0	0	60	1	69	1.77	86	27.4506	0	0	1	1	0	0	1	0	0	1	1	0	1	1	0	1	1	80	154	82	13	14	41	4.1	8	77.2	346.9	93.7894	2	8	3	3	16.8	2.249	4.32	0.83	3	1.21	42
2	0	0	0	0	60	1	67	1.62	47	17.9089	0	0	0	0	0	0	1	1	0	0	1	0	0	1	0	1	1	67	130	78	18	23	41.7	4.17	6.1	63.1	247	119.145	2	5.9	1	2	7.2	0.98	3.76	1.53	1.74	5.51	56
2	0	0	0	0	60	1	67	1.74	89	29.3962	0	0	0	0	1	0	1	1	0	0	1	0	0	1	0	1	1	60	139	79	37	22	49.1	4.91	8.199	93	467.9	76.1516	2	5	2	1	21.7	1.57	3.82	1.14	2.15	0.83	34
2	0	0	0	0	60	1	69	1.79	90	28.089	0	0	1	0	0	0	1	1	0	1	1	0	0	1	0	1	1	85	132	79	18	18	43.4	4.34	5.9	89.1	459.7	79.4887	2	5.8	1	2	13	1.75	3.16	0.88	1.8	0.25	34
2	0	0	0	0	60	2	67	1.58	66	26.4381	0	0	1	0	0	0	0	0	0	1	1	0	0	1	0	1	1	71	137	71	29	28	41	4.1	5.5	71.3	478.6	76.7798	2	5.9	2	3	10.3	1.12	4.5	1.3	2.64	3.27	48
2	0	0	0	0	60	2	53	1.57	81	32.8614	0	1	1	0	0	0	0	0	1	0	1	0	0	1	0	1	1	80	138	96	50	29	43.1	4.31	3.9	43	252.7	143.88	2	5	3	1	9.6	1.79	4.26	1.23	2.53	6.44	37
2	0	0	0	0	60	1	59	1.64	53	19.7055	0	0	0	0	0	0	1	0	0	0	1	0	0	1	0	1	1	64	138	82	79	69	40	4	6.3	71.5	376.8	105.727	2	5.3	3	2	15.5	1.86	4.15	1	2.59	0.32	19
2	1	0	0	1	40	1	68	1.75	80	26.1224	0	0	1	1	0	0	1	0	1	0	1	0	1	1	0	1	1	76	154	82	18	12	45.2	4.52	5	67.7	241.3	109.49	2	8.2	5	3	26.6	2.14	3.29	0.72	2.02	1.129	23
2	0	0	0	0	60	1	58	1.72	62	20.9573	0	0	0	0	0	0	1	0	0	0	1	0	0	1	0	1	1	70	124	72	13	16	37.8	3.78	5.2	80.9	352.3	92.03	2	5.8	1	1	16.4	0.86	3.91	1.01	2.42	0.16	34
2	0	0	0	0	60	2	68	1.67	80	28.6851	0	0	1	1	0	0	0	0	0	1	1	0	0	1	0	1	1	73	132	80	53	15	38.9	3.89	5.4	64.59	245.9	85.7725	2	8.2	4	2	13.6	1.89	4.48	0.85	3.06	0.09	30
2	0	0	0	0	60	2	71	1.56	81	33.284	0	0	1	1	0	0	0	0	0	1	1	1	0	1	0	1	1	60	139	58	17	21	43.7	4.37	3.3	55.5	212.3	101.204	2	6.2	2	3	11.1	1.56	3.04	0.9	1.63	1.88	46
2	1	0	0	1	33	2	77	1.62	65	24.7676	1	1	1	0	0	0	0	0	1	0	1	1	0	1	0	1	1	70	124	92	33	24	38.5	3.85	3.2	70.59	283.1	75.5318	2	5.9	1	2	10.6	1.43	3.33	1.04	1.7	0.66	745
2	0	0	0	0	60	1	69	1.69	54	18.9069	0	0	0	0	0	0	0	0	0	0	1	0	0	1	0	1	1	65	114	72	16	22	39.4	3.94	6.2	80	360.7	90.0115	2	6	1	2	17.5	0.84	3.48	1.16	1.79	2.66	55
2	0	0	0	0	60	1	60	1.76	65	20.984	0	0	0	0	1	0	0	0	0	0	1	1	0	1	0	0	1	47	113	76	18	18	44.7	4.47	5.9	80.4	265.39	91.9965	2	5.2	1	1	56.2	1.53	4.57	1.18	2.86	0.41	17
2	0	0	0	0	60	2	46	1.62	59	22.4813	0	0	0	0	0	0	0	0	0	0	1	0	0	1	0	1	1	69.1	135.7	76.9	11	20	40.6	4.06	2.2	71.3	288.6	82.8227	2	4.9	1	1	14.6	0.83	4.49	1.66	2.28	0.07	55
2	0	0	0	0	60	1	74	1.79	85	26.5285	0	0	1	1	0	0	0	0	0	1	1	0	0	1	0	1	1	66	124	72	39	37	45.9	4.59	4.7	80.5	342.7	87.9918	2	6.6	2	2	16.8	1.37	3.06	1.22	1.36	9.56	45
2	0	0	0	0	60	1	83	1.78	89	28.0899	0	0	1	0	0	0	0	0	0	1	1	0	0	1	0	1	1	70	164	92	18	21	41.3	4.13	6.1	78.9	455.1	88.0437	2	6	3	3	19	1.43	5.13	0.94	3.6	0.6	19
2	0	0	0	0	60	1	67	1.72	87	29.4078	0	0	0	1	0	0	0	0	0	0	1	1	0	1	0	1	1	68	129	82	33	32	46.4	4.64	3.9	60.7	298.3	124.597	2	7.9	1	2	16.8	1.16	4.32	0.95	2.83	1.63	11.5
2	0	0	0	0	60	2	66	1.58	74	29.6427	0	1	1	1	0	1	0	0	0	1	1	1	0	1	0	1	1	62	128	62	12	15	39.2	3.92	3.2	45.3	312.6	130.027	2	8.5	2	2	6.8	1.53	3.13	0.85	1.75	8.93	29
2	0	0	0	0	60	2	55	1.73	76	25.3934	0	0	1	0	0	0	1	0	0	1	1	1	0	1	0	1	1	68	104	72	121	31	51.7	5.17	5	81.3	331.4	68.7066	2	5.5	2	1	20.7	1.9	3.92	0.84	2.55	0.46	45
2	0	0	0	0	60	2	64	1.52	56	24.2382	0	0	0	0	0	0	0	0	1	0	1	1	0	1	0	1	1	98	124	74	22	18	34.1	3.41	5.1	31.4	204.5	199.156	2	6.3	1	1	6.5	1.96	3.66	1.31	1.77	0.73	82.2
2	0	0	0	0	60	2	62	1.58	69	27.6398	0	0	0	0	0	0	0	0	0	1	1	0	0	1	0	1	1	70	174	102	49	56	39.3	3.93	2.9	69.9	246.9	79.6462	2	5.8	1	2	35.8	1.2	3.47	1.06	1.88	0.82	91
2	0	0	0	0	60	1	70	1.72	91	30.7599	0	1	1	0	0	0	0	0	1	0	1	0	1	1	0	1	1	70	130	72	28	21	40.4	4.04	3.8	96.9	460	71.9214	2	5.6	2	2	11.8	1.32	3.47	0.97	1.99	0.63	55
2	0	0	0	0	60	1	64	1.8	67	20.679	1	1	1	0	1	0	0	1	1	0	1	0	0	1	0	1	1	77	145	79	27	25	38.6	3.86	5.8	65.3	337.5	115.302	2	7.1	2	3	16.8	1.28	3.3	0.86	1.94	0.97	800
2	0	0	0	0	60	1	70	1.68	66	23.3844	1	0	1	0	0	0	0	0	0	1	1	1	0	1	0	1	1	78	140	86	101	95	48.5	4.85	5.5	67.7	264.39	108.787	2	5.1	1	1	58.1	1.78	4.53	1.33	2.7	1.159	6
2	0	0	0	0	60	1	77	1.77	74	23.6203	0	0	1	0	0	0	1	1	0	1	1	0	1	1	0	1	1	76	165	93	17	22	38	3.8	3.2	84.8	341.6	82.3771	2	5.6	3	3	23.9	1.72	5.09	0.83	3.79	7.16	90
2	0	0	0	0	60	1	62	1.74	90	29.7265	1	0	1	1	0	0	1	0	1	0	1	1	0	1	0	1	1	70	133	81	35	24	40.8	4.08	3.5	81.5	365.6	89.9108	2	6.1	2	3	10.4	1.62	3.07	0.91	1.63	0.53	48
2	0	0	0	0	60	1	55	1.67	55	19.721	1	0	1	0	0	0	1	1	0	1	1	0	0	1	0	1	1	75	124	93	66	57	44.1	4.41	5.5	66.7	336.9	116.358	2	6	2	3	16	1.32	2.52	0.8	1.16	2.72	203
2	0	0	0	0	60	1	51	1.84	97.5	28.7984	0	0	0	0	0	1	1	1	0	0	1	1	0	1	0	1	1	80	144	92	44	24	47.7	4.77	3.7	61.1	306.1	130.378	2	5.4	1	1	11.7	1.12	3.26	0.85	1.92	0.44	11
2	0	0	0	0	60	1	51	1.77	87	27.7698	0	0	1	0	0	0	1	0	0	1	1	0	0	1	0	1	1	61	132	72	97	27	41.4	4.14	3.6	70.3	338.9	110.894	2	5	1	3	19	1.11	3.79	0.96	2.3	1.85	101
2	1	0	1	0	3	1	81	1.62	72.5	27.6254	0	1	1	1	0	0	0	0	0	1	1	0	1	1	0	1	1	60	131	71	15	15	37.4	3.74	6.3	68.1	264.39	104.912	2	7.9	1	2	9.6	1.76	3.06	0.63	1.94	3.24	74
2	0	0	0	0	60	1	63	1.69	85	29.7609	0	1	1	0	0	0	0	0	1	0	1	0	0	1	0	1	1	76	120	63	21	19	45.9	4.59	6.4	68.3	323.2	109.858	2	6.1	1	2	33	2.08	3.09	0.86	1.69	1.35	15
2	0	0	0	0	60	1	47	1.85	59	17.2389	0	0	0	0	0	0	1	1	0	0	1	0	0	1	0	1	1	65	114	74	16	14	38.5	3.85	5.9	73.2	303.1	107.768	2	5.3	1	1	9.4	1.67	4.01	0.58	2.96	0.63	62
2	0	0	0	0	60	2	73	1.65	57	20.9366	0	0	1	1	0	0	1	0	0	1	1	0	0	1	0	1	1	59	174	82	16	20	37.9	3.79	5	77.2	494.7	68.7275	2	7.7	3	3	14.7	1.47	4.04	0.74	2.73	6.91	214
2	1	1	0	0	25	1	69	1.64	86	31.975	1	0	1	0	0	0	1	1	0	1	1	1	0	1	0	1	1	69.3	134.65	80.3	39	35	41.4	4.14	3.5	64.4	314	115.614	2	6.3	2	3	22.8	1.4	2.92	0.83	1.61	2.15	37
2	0	0	0	0	60	1	71	1.67	66	23.6652	0	0	0	0	0	0	0	1	1	0	1	0	0	1	0	1	1	86	112	77	17	19	43.5	4.35	6.2	68.7	329.8	106.625	2	5.7	1	1	15.4	1.53	5.86	1.4	3.98	0.25	9
2	0	0	0	0	60	1	64	1.75	70	22.8571	0	0	1	1	1	0	0	0	0	1	1	0	0	1	0	1	1	80	134	82	19	16	49.7	4.97	6	73.8	308.1	100.118	2	8.8	2	2	16.8	1.87	6.06	1.22	4.35	3.32	11
2	0	0	0	0	60	1	62	1.67	68	24.3824	0	0	1	1	1	0	0	0	1	0	1	0	0	1	0	1	1	73	136.4	82.3	23	20	42.8	4.28	5.6	70.4	296.7	106.461	2	7.7	2	2	14.6	1.359	3.18	0.81	1.87	1.96	23
2	0	0	0	0	60	1	71	1.74	79	26.0933	0	0	1	0	0	0	1	0	0	1	1	0	0	1	0	1	1	65	129	87	18	16	40.1	4.01	8.3	65.2	301.1	113.258	2	5.6	1	2	24.9	1.78	3.73	0.79	2.38	0.9	15
2	0	0	0	0	60	1	61	1.78	73	23.04	1	0	0	0	0	0	0	0	1	0	1	0	0	1	0	1	1	60	104	72	14	18	41.5	4.15	3.6	78	460.5	94.9229	2	6.4	1	2	11.7	1.26	2.6	0.84	1.23	0.92	387
2	0	0	0	0	60	2	62	1.66	64	23.2254	0	0	0	1	0	0	0	0	0	0	1	1	1	1	0	1	1	70	119	64	27	18	42.8	4.28	3.6	53.6	339.4	108.202	2	7.8	2	2	8.8	2.14	5.04	0.81	3.7	1.22	17
2	0	0	0	0	60	1	67	1.78	81	25.565	0	0	1	1	1	0	1	1	1	0	1	0	1	1	0	1	1	66	158	93	20	26	39.2	3.92	4.7	66.8	352.9	111.562	2	5.1	1	2	13.3	1.95	4.389	1.14	2.66	1.63	42
2	0	0	0	0	60	2	70	1.57	69	27.993	0	0	1	1	0	0	0	0	1	0	1	0	0	1	0	1	1	61	139	75	18	16	41.6	4.16	6.9	49.6	276	115.583	2	8.5	2	3	10.4	1.45	4.05	1.22	2.29	2.049	14
2	1	0	0	1	10	1	86	1.8	80	24.6914	0	0	0	0	0	0	0	0	0	0	1	0	0	1	0	1	1	78	150	76	55	40	44	4.4	5.2	100.2	525.7	66.2995	2	6.4	1	2	16.9	1.44	3.36	1.06	1.75	0.96	100
2	0	0	0	0	60	2	63	1.56	51	20.9566	0	0	1	0	0	0	0	0	0	1	1	0	1	1	0	1	1	85	164	82	21	27	46.5	4.65	4.2	53.6	272.8	107.821	2	5.9	3	2	12.5	1.8	5.77	1.44	3.81	0.21	45
2	1	0	0	1	20	1	59	1.74	75	24.7721	1	0	0	0	0	0	1	0	1	0	1	1	0	0	1	1	1	80	118	69	17	16	36	3.6	4.099	103.4	371.6	69.0713	2	5.4	7	3	24.3	1.42	5.93	0.64	4.71	4.46	355
2	0	0	0	0	60	2	78	1.6	60	23.4375	0	0	0	0	0	1	0	0	0	0	1	0	0	1	0	1	1	77	154	98	15	20	39.8	3.98	8.4	81.8	269.2	63.5348	2	5.9	2	3	15.1	1.06	4.69	1.2	2.91	4.72	15
2	0	0	0	0	60	1	60	1.7	65	22.4913	0	0	0	0	0	0	1	0	0	0	1	0	0	1	0	1	1	74	114	57	49	27	41.4	4.14	6.5	93.4	391.9	77.3849	2	5.2	1	1	16.8	1.94	4.16	1.03	2.61	0.55	4
2	0	0	0	0	60	2	71	1.63	62	23.3355	0	0	1	0	0	0	1	0	0	1	1	0	0	1	0	1	1	66	124	72	18	22	45.8	4.58	3.2	64.9	216.7	84.4855	2	6.1	1	2	15	2.2	4.019	0.75	2.73	0.65	78
2	0	0	0	0	60	1	49	1.71	63	21.5451	0	0	0	0	0	0	1	1	0	0	1	0	0	1	0	1	1	68	144	82	22	15	44	4.4	4.3	59.3	258.6	136.152	2	5.6	3	3	13.4	1.02	3.51	1.22	1.77	0.2	34
2	0	0	0	0	60	1	47	1.6	52	20.3125	0	0	0	0	0	0	0	1	0	0	1	0	0	1	0	1	1	62	124	72	24	22	40.5	4.05	4.7	58.2	273.39	140.415	2	5.4	2	1	11.6	0.8	3.67	1.31	1.8	0.31	25
3	0	0	0	0	60	1	47	1.7	80	27.6817	0	0	0	1	0	0	1	1	1	0	1	1	0	1	0	1	1	84	145	77	48	18	44.4	4.44	4.8	71.59	289	110.57	2	6.3	3	2	15.5	1.64	2.72	0.66	1.56	0.2	78
3	0	0	0	0	60	1	75	1.69	73	25.5593	0	0	1	0	0	0	1	1	0	1	1	0	0	1	0	1	1	84	167	84	22	26	39.3	3.93	4.4	94.7	412.2	72.7337	2	6	1	1	17.7	1.86	2.98	0.84	1.55	11.78	22
3	0	0	0	0	60	1	50	1.71	63	21.5451	1	0	0	0	0	0	1	0	1	0	1	1	0	1	0	1	0	70	125	82	146	142	39.7	3.97	6.9	89.9	253.5	83.8594	2	5	2	1	44.2	1.18	3.57	0.68	2.35	5.42	73
3	0	0	0	0	60	2	69	1.72	64	21.6333	0	0	1	1	0	0	0	0	0	1	1	0	0	1	0	1	1	82	154	82	13	14	38.4	3.84	3.6	68.59	279.39	79.767	2	8.8	1	1	6.2	1.43	3.9	0.86	2.48	13.4	34
3	0	0	0	0	60	1	81	1.7	80	27.6817	0	0	1	0	0	0	0	0	0	1	1	0	1	1	0	1	1	67.05	131.65	77.25	17	24	37.4	3.74	3.7	80.9	338.1	86.001	2	6.1	2	2	34.7	1.17	3.39	1.13	1.73	3.46	12
3	1	0	1	0	55	1	78	1.74	81	26.7539	1	0	1	0	0	0	0	0	0	1	1	0	0	1	0	0	1	52	134	76	30	26	38.5	3.85	6.1	97.3	348.8	70.0878	2	5.9	6	3	20.9	1.65	3.87	1.14	2.18	1.99	171
3	0	0	0	0	60	1	74	1.87	102	29.1687	0	0	1	1	0	0	1	1	0	1	1	1	0	1	0	1	1	90	153	107	28	22	40.2	4.02	7.3	81.2	413.7	87.1171	2	10.5	1	1	15.5	1.32	4.26	1.06	2.71	4.68	440
3	0	0	0	0	60	1	62	1.74	71	23.4509	0	0	1	1	0	0	1	0	0	1	1	1	0	1	0	1	1	56	131	76	46	14	37.7	3.77	5	71.09	273.2	105.269	2	8.4	1	1	11.2	1.49	2.85	0.65	1.74	1.54	34
3	0	0	0	0	60	1	75	1.63	61	22.9591	0	1	0	0	0	0	1	0	0	0	1	1	0	1	0	1	1	70	112	68	23	26	36.6	3.66	8.4	109.8	392.8	61.3181	2	5.4	2	2	20.5	1.23	4.42	1.1	2.82	2.77	22
3	0	0	0	0	60	1	64	1.78	71	22.4088	1	1	1	0	0	1	1	0	1	0	1	0	0	1	0	1	1	66	114	82	33	24	42.5	4.25	4.6	83.3	382.1	87.0609	2	5.3	4	2	34.6	1.42	2.67	0.72	1.38	0.27	31
3	1	0	0	1	5	1	73	1.77	72	22.9819	1	0	0	0	0	0	1	0	1	0	1	0	0	1	0	1	1	76	134	82	42	33	42.3	4.23	5.6	79.59	441.3	89.4224	2	5.9	1	3	9.6	1.63	3.31	1	1.73	0.55	129
3	0	0	0	0	20	1	70	1.72	80	27.0416	0	0	0	0	0	0	1	1	0	0	1	1	0	1	0	1	1	65	123	84	48	34	44.9	4.49	5	77	362.6	93.7703	2	5.5	2	2	22.9	1.32	4.57	1.32	2.69	3.08	19
3	1	0	0	1	27	1	75	1.63	55	20.7008	1	0	0	0	0	0	0	1	0	0	1	0	0	1	0	1	1	60	124	72	25	21	42.9	4.29	6.5	90.5	294.6	76.6428	2	6	1	3	14.3	1.16	3.53	1	2.05	0.43	64
3	0	0	0	0	60	1	67	1.74	80	26.4236	0	0	0	0	0	0	1	0	1	0	1	0	0	1	0	1	1	60	130	80	84	68	37.8	3.78	5.7	72.09	429.3	102.169	2	6.3	3	3	12.7	1.79	4.43	1.29	2.65	6.36	54
3	0	0	0	0	60	1	77	1.76	83	26.7949	0	0	1	0	0	0	1	0	0	1	1	1	0	1	0	1	1	65	144	88	22	22	37.8	3.78	6.1	66.9	267.5	108.301	2	6.1	2	2	16.8	1.27	3.29	0.92	1.85	1.37	34
3	0	0	0	0	60	1	74	1.64	65	24.1672	0	0	0	0	0	1	1	1	0	0	1	0	0	1	0	1	1	60	107	68	43	25	43.1	4.31	5.7	66.59	299.2	109.526	2	5.7	1	1	8.3	0.91	4.82	1.32	2.95	1.21	33
3	0	0	0	0	60	2	74	1.67	105	37.6493	0	0	1	1	0	0	0	0	0	1	1	0	1	1	0	1	1	70	134	92	13	19	38.6	3.86	9.7	108.7	437.1	46.1664	1	7.3	1	2	16.3	1.59	3.34	0.96	1.9	1.34	83.3
3	0	0	0	0	60	1	57	1.8	80	24.6914	0	0	0	0	0	0	1	0	0	0	1	1	0	1	0	1	1	76	144	82	19	21	42.2	4.22	3.9	79.2	361.2	94.6788	2	5.1	4	1	15.8	1.83	3.31	0.99	1.78	0.31	7
3	0	0	0	0	60	2	75	1.56	64	26.2985	0	0	1	1	0	0	0	0	1	0	1	0	0	1	0	1	1	70.45	135	74.7	10	15	37.9	3.79	5.1	66.1	367.4	81.7213	2	5.8	1	2	11.8	1.55	3.01	0.84	1.66	2.38	242
3	0	0	0	0	60	2	75	1.6	69	26.9531	0	0	1	0	0	0	0	0	0	1	1	1	1	1	0	1	1	88	182	103	13	15	36.2	3.62	5.5	45.6	252.5	125.43	2	8.7	1	1	9.19	1.89	5.76	1.17	4.07	9.57	51
3	0	0	0	0	60	1	72	1.72	72.5	24.5065	0	0	1	0	1	0	1	1	1	0	1	1	0	1	0	1	1	61	134	92	22	22	43	4.3	7.1	81.59	320.8	87.1633	2	5.9	1	1	19.4	1.78	8.66	1.07	7.01	1.9	8
3	0	0	0	0	60	1	62	1.73	81	27.0641	0	0	1	0	0	0	0	0	1	0	1	1	1	1	0	1	1	70	144	92	51	56	44	4.4	2.9	63.2	410.6	120.576	2	5.5	2	1	24.4	0.82	3.28	0.93	1.76	10.83	101
3	0	0	0	0	60	1	81	1.78	69	21.7776	0	0	1	0	0	0	0	0	0	1	1	0	1	1	0	1	1	81	184	82	11	20	42.3	4.23	4	81.8	355	84.91	2	6.2	4	3	19	1.17	6.21	1.52	4.17	0.34	42
3	0	0	0	0	60	1	73	1.7	68	23.5294	0	0	1	1	0	0	1	1	0	1	1	0	0	1	0	1	1	79	127	79	27	23	45.7	4.57	4.3	89	299.7	78.6033	2	7.7	1	2	15.3	2.12	5.43	1.07	3.81	1.51	35
3	0	0	0	0	60	1	57	1.73	71	23.7228	1	0	0	1	0	0	1	1	0	0	1	0	0	1	0	1	1	89	125	69	21	18	37.9	3.79	6.4	74.59	224.1	101.463	2	9.4	1	3	9.19	2.55	5.22	0.94	3.69	3.09	55
3	0	0	0	0	60	1	63	1.7	75	25.9516	0	0	1	0	0	0	1	0	1	0	1	0	1	1	0	1	1	60	144	92	23	19	51	5.1	6.2	91.5	443.3	78.3925	2	6.4	2	3	34.7	2.19	4.389	1.47	2.33	1.129	34
3	0	0	0	0	60	1	67	1.64	54	20.0773	1	0	0	0	0	0	1	0	0	0	1	0	0	1	0	1	1	63	165	76	16	19	42.4	4.24	8.8	128.3	304.3	52.5309	1	5.7	1	2	22.1	0.81	3.86	1.26	2.11	1.92	150
3	1	0	1	0	33	1	57	1.64	54	20.0773	1	0	0	0	0	0	1	0	0	0	1	1	0	1	0	1	1	75	130	80	138	53	44.8	4.48	6	59.8	287.9	130.939	2	5.7	1	2	8.3	1.42	4.72	1.45	2.72	0.7	38
3	0	0	0	0	60	2	80	1.59	65	25.711	0	0	1	1	1	0	0	0	0	1	1	0	0	1	0	1	1	78	132	74	16	36	39.8	3.98	3.8	75.4	304.2	69.4054	2	8.3	3	3	16	1.81	4.099	0.95	2.6	5.65	189
3	0	0	0	0	60	1	71	1.72	72	24.3375	0	0	0	0	1	0	1	0	0	0	1	0	0	1	0	1	1	72	122	77	23	26	41.3	4.13	3.7	65.09	378.4	113.478	2	6.4	1	1	16.4	1.7	3.24	0.88	1.89	4.86	34
3	0	0	0	0	60	1	57	1.76	90	29.0548	0	0	1	1	0	0	1	0	1	0	1	1	0	1	0	1	1	72.7	130	80.05	146	61	44.1	4.41	5.1	82.2	282.6	90.7025	2	7.6	2	3	18.2	1.85	3.38	0.76	2.07	8.05	29
3	0	0	0	0	60	1	78	1.71	62	21.2031	0	1	0	0	0	0	0	0	0	0	1	0	0	1	0	1	1	60	135	77	45	41	45.4	4.54	5.5	86.3	389.8	80.4949	2	6.2	1	3	14.9	1.51	3.7	1.43	1.68	0.48	20
3	0	0	0	0	60	1	72	1.69	72	25.2092	0	0	1	1	0	0	1	1	0	1	1	0	1	1	0	1	1	68	190	93	24	19	48.6	4.86	6.6	88.6	296	79.2546	2	7	1	3	14.3	1.05	3.32	0.9	1.88	0.25	45
3	1	1	0	0	15	1	71	1.64	80	29.7442	1	0	0	1	1	0	1	0	0	1	1	0	0	1	0	0	1	58	134	82	29	32	39.7	3.97	7.2	83.9	421.7	84.6618	2	10.1	3	3	17.3	1.71	4.11	0.7	2.85	4.93	140
3	0	0	0	0	60	1	55	1.93	98	26.3094	0	0	1	1	0	0	1	0	1	0	1	0	0	1	0	1	1	66	124	72	48	26	45.9	4.59	6.7	75.2	294.8	101.317	2	5.9	1	3	15.2	1.78	2.87	0.84	1.53	2.04	22
3	1	0	1	0	40	1	82	1.64	52	19.3337	1	0	1	0	0	0	1	0	1	0	1	0	0	1	0	1	1	71	140	94	27	26	42.8	4.28	7.6	76.09	238.4	92.0536	2	5.1	1	2	13.2	0.8	3.88	1.48	1.9	0.16	34
3	0	0	0	0	60	1	46	1.72	70	23.6614	0	0	0	0	0	0	1	0	1	0	1	0	0	1	0	1	1	90	132	75	22	18	45.4	4.54	3.6	68.5	205	116.902	2	4.9	4	3	55.8	1.28	3.94	0.9	2.55	0.68	141
3	0	0	0	0	60	1	66	1.62	80	30.4832	1	0	1	0	0	0	0	0	1	0	1	0	0	1	0	1	1	86	124	72	19	21	46.7	4.67	6.9	69	290.89	107.829	2	5.9	3	2	16.8	1.43	4.91	1.06	3.39	4.13	14
3	0	0	0	0	60	1	61	1.76	75	24.2123	1	0	1	1	0	0	0	0	1	0	1	0	1	1	0	0	1	57	124	72	34	18	41.9	4.19	2.9	65.7	231.5	115.712	2	6.6	1	2	7.9	1.74	3.24	0.85	1.81	0.98	24
3	1	1	0	0	38	1	45	1.72	75	25.3515	0	0	1	0	0	0	0	0	0	1	1	0	1	1	0	1	1	60	124	85	53	28	49.3	4.93	6.3	88.2	384.2	87.7535	2	5.4	1	2	17.2	2.29	3.57	0.75	2.25	1.36	8
3	0	0	0	0	60	1	66	1.77	70	22.3435	1	0	0	0	0	0	1	0	0	0	1	0	0	1	0	0	1	47	121	73	71	35	37.9	3.79	5.8	79.3	398.4	91.8342	2	4.9	2	2	16.1	1.07	3.43	1.02	1.89	1.2	25
3	0	0	0	0	60	2	66	1.62	63	24.0055	0	0	1	0	0	0	0	0	1	0	1	1	1	1	0	1	1	83	134	92	37	23	41.3	4.13	4.2	52.9	235.7	108.718	2	5.8	2	2	10.8	1.47	3.84	1.21	2.06	0.24	20
3	0	0	0	0	60	1	64	1.66	64	23.2254	0	0	1	0	0	0	1	0	1	0	1	0	0	1	0	1	1	68	156	87	32	37	50	5	7.6	107.5	304.3	64.8637	2	5.6	1	1	27.2	2.07	3.34	0.88	1.92	2.47	34
3	0	0	0	0	60	2	56	1.64	60	22.3082	0	0	1	0	0	0	0	0	0	1	1	0	0	1	0	1	1	61	107	70	55	61	39.9	3.99	3.6	51.5	301.6	115.897	2	5.4	1	2	6.2	2.04	5.11	1.01	3.53	4.28	36.7
3	1	0	1	0	12	2	58	1.64	74	27.5134	1	1	1	0	0	0	0	0	1	0	1	0	0	1	0	1	1	65	114	72	24	23	37.8	3.78	3.5	52.9	386.3	111.491	2	5.6	1	1	7.8	1.43	2.94	1.23	1.12	0.48	116
3	1	0	0	1	6	1	70	1.72	78	26.3656	0	0	1	1	1	0	1	1	1	0	1	1	0	1	0	1	1	101	131	73	19	17	40.7	4.07	5.9	70.4	311.2	103.986	2	7.2	1	1	13.7	1.89	3.62	0.85	2.21	1.26	20
3	0	0	0	0	60	1	62	1.69	81	28.3604	0	0	1	1	0	0	1	0	0	1	1	0	0	1	0	1	1	80	124	72	27	19	37.6	3.76	6.2	67.3	281.3	112.139	2	7.5	3	2	7.4	1.04	3.51	1.17	1.75	2.92	31
3	0	0	0	0	60	2	79	1.8	77	23.7654	0	0	1	1	1	1	1	1	0	1	1	0	1	1	0	1	1	73	149	81	21	17	45.4	4.54	5.7	65.9	253.2	81.3021	2	6.4	1	2	14.8	1.12	3.26	1.19	1.48	1.92	30
3	0	0	0	0	60	1	62	1.72	65	21.9713	0	0	1	1	0	0	0	0	0	1	1	1	1	1	0	1	1	68	134	82	151	62	38.2	3.82	6.2	80.2	247	91.5947	2	11.1	1	2	13.2	1.32	2.94	0.75	1.63	1.149	52
3	1	0	1	0	18	1	67	1.7	80	27.6817	0	0	1	1	0	0	1	0	0	1	1	1	0	1	0	1	1	72	129	82	24	20	34.2	3.42	5.2	82.1	456.4	87.9339	2	6.3	2	2	15.5	2.39	3.38	0.62	2.23	21.28	52
3	0	0	0	0	60	1	69	1.74	70	23.1206	0	0	1	0	0	0	1	0	1	0	1	0	0	1	0	1	1	91	112	65	17	19	38.2	3.82	4.5	93.9	265.7	74.8183	2	8.3	1	1	15.8	1.91	4.18	0.77	2.91	1.97	89
3	0	0	0	0	60	1	75	1.73	71	23.7228	0	0	1	0	0	0	0	0	0	1	1	0	1	1	0	1	1	60	134	82	128	113	44.4	4.44	5.099	81.09	354.4	86.9953	2	6	1	2	16.9	1.4	4.7	1.09	3.11	2.19	34
3	0	0	0	0	60	2	73	1.65	70	25.7117	0	0	1	0	0	0	0	0	1	0	1	1	1	1	0	1	1	66	133	66	30	27	40.2	4.02	6.8	67.7	316.89	79.9727	2	5.5	1	2	9.5	2.54	3.46	0.86	2.06	5.66	246
3	1	0	0	1	10	1	51	1.65	80	29.3848	0	0	1	0	0	0	1	0	0	1	1	1	0	1	0	0	1	58	124	82	41	33	41.5	4.15	5.5	81.59	490.9	93.3825	2	5.8	1	1	9.4	2.07	3.45	0.95	1.97	5.6	12
3	1	0	1	0	14	1	71	1.8	83	25.6173	1	0	1	0	0	0	1	0	1	0	1	1	0	1	0	1	1	68	124	82	63	51	33.5	3.35	6.5	112.7	272.89	60.2266	2	5.5	1	1	15.6	1.329	3.49	0.78	2.24	26.18	249
3	0	0	0	0	60	1	50	1.77	62	19.79	0	0	0	0	0	0	1	0	0	1	1	0	0	1	0	1	1	90	129	82	35	122	46.1	4.61	3.9	59.5	255.8	135.02	2	5.5	4	2	20.7	1.1	4.63	1.18	2.87	6.39	100
3	0	0	0	0	60	2	68	1.68	75	26.5731	0	0	1	0	1	0	1	0	1	0	1	0	0	1	0	1	1	70	124	72	37	25	39.9	3.99	4.8	98.9	358.4	52.4592	1	6.2	2	3	19.9	1.56	3.27	0.65	2.15	2.72	380
3	0	0	0	0	60	1	61	1.76	107	34.5429	0	0	0	0	0	0	1	0	1	0	1	0	0	1	0	1	0	67.2	127.75	75.8	146	101	38	3.8	6.5	89.6	349.5	80.8881	2	5.3	1	1	11.7	2.12	3.17	1.01	1.64	10.82	199
3	1	0	0	1	10	1	83	1.67	69	24.7409	1	1	0	0	0	0	1	0	0	0	1	0	0	1	0	1	1	60	147	75	11	29	36.9	3.69	4.8	53.2	283.7	138.747	2	5.9	2	3	12.1	0.94	3.69	1.4	1.82	1.18	473
3	1	0	0	1	50	1	82	1.66	90.5	32.8422	0	0	1	0	0	0	0	0	0	1	1	0	1	1	0	1	1	80	124	78	15	18	40	4	4.2	72.3	302.89	97.6444	2	5.7	3	2	14.1	0.65	3.39	1.46	1.46	25.39	34
3	0	0	0	0	60	1	61	1.62	69	26.2917	0	0	1	1	0	0	0	1	0	1	1	0	0	1	0	1	1	76	141	84	66	28	38.2	3.82	4.1	73.59	279.3	101.517	2	7.8	2	1	14.7	1.349	2.48	0.64	1.36	1.31	16
4	1	0	1	0	40	1	58	1.8	85	26.2346	1	0	0	1	0	0	0	0	0	0	1	0	0	1	0	1	1	66	122	78	46	17	41.1	4.11	4.5	73.5	369.3	102.803	2	7.6	1	1	8.9	1.1	3.25	0.82	1.85	7	379
4	1	1	0	0	7	1	74	1.57	54	21.9076	1	0	0	0	0	0	0	0	0	0	1	1	0	1	0	0	1	53	134	82	43	60	44.3	4.43	4.4	93	311.1	74.4906	2	5.5	3	2	20.7	1.15	3.91	1.48	1.88	3.42	122
4	1	0	0	1	33	2	57	1.62	64	24.3865	0	0	1	0	0	0	0	0	1	0	1	0	0	1	0	1	1	76	124	72	48	26	44.8	4.48	9.199	61.4	271.39	94.2408	2	4.4	1	1	9.1	0.63	3.48	1.61	1.31	1.51	148
4	1	1	0	0	19	1	70	1.76	73	23.5666	1	1	1	0	0	0	1	0	1	0	1	0	0	1	0	1	0	62	126	78	26	33	39.5	3.95	5.2	99.2	331.7	70.0005	2	5.6	2	2	18.6	1.5	2.62	1.02	1.02	2.25	34
4	1	0	1	0	6	1	56	1.73	68	22.7204	0	0	1	0	0	0	0	0	0	1	1	0	0	1	0	1	1	70	119	87	24	22	39.8	3.98	7.5	102.3	397.4	70.7452	2	5.7	1	1	15.9	1.28	3.43	0.85	2.02	2.529	20
4	1	0	0	1	26	1	70	1.74	78	25.763	0	0	1	0	0	0	0	0	1	0	1	0	0	1	0	1	1	65	119	73	29	26	44.5	4.45	3.9	88.4	370.4	79.9594	2	6	1	3	12.4	1.68	3.75	1.07	2.11	9.57	31
4	1	0	1	0	49	1	55	1.64	70	26.0262	0	0	1	0	0	0	1	0	0	1	1	1	0	1	0	1	0	65	124	62	53	35	44.9	4.49	5.1	81.8	336.9	91.9437	2	5.4	1	2	20.6	1.27	2.68	1.24	0.89	0.18	14
4	1	0	0	1	46	1	83	1.84	77	22.7434	0	0	0	1	0	0	0	0	0	0	1	1	0	1	0	1	1	64	124	72	19	16	38.1	3.81	4.2	80.7	373.5	85.7814	2	5.9	2	1	9.7	1.67	3.98	1.02	2.41	0.36	15
4	1	0	1	0	5	1	49	1.73	95	31.7418	0	0	1	1	0	0	1	1	1	0	1	0	0	1	0	1	1	92	135	81	32	19	36.9	3.69	4	86.1	385	88.539	2	8	1	3	10	1.29	3.88	0.8	2.54	35.44	171
4	1	0	1	0	2	2	64	1.6	47	18.3594	1	1	1	1	0	0	0	0	0	1	1	1	0	1	0	1	1	79	139	82	16	22	39.6	3.96	7.4	75.2	333.3	72.6935	2	5.9	2	3	14.3	1.55	3.26	0.87	1.87	0.33	109
4	1	0	0	1	11	2	79	1.58	60	24.0346	0	0	1	0	0	0	1	0	1	0	1	0	0	1	0	0	1	52	130	84	48	134	48.5	4.85	5.4	91.2	181.2	55.8807	1	6.2	1	3	23.9	1.31	6.97	2.08	4.3	0.38	21
4	1	0	1	0	25	2	63	1.62	62	23.6244	0	0	1	1	0	0	0	0	0	1	1	0	1	1	0	1	1	70	184	92	63	48	41.7	4.17	4	66.7	295.6	83.7755	2	6	2	1	9.8	2.3	3.88	0.91	2.42	24.83	34
4	0	0	0	0	60	1	69	1.67	77	27.6095	0	0	0	0	0	0	0	1	0	1	1	1	0	1	0	1	1	72	143	79	17	27	42.1	4.21	5	68.7	439	107.304	2	5.4	3	2	11.7	1.21	4.96	0.85	3.61	10.72	34
4	0	0	0	0	60	1	66	1.69	75	26.2596	0	0	1	0	1	0	1	1	0	1	1	1	1	1	0	1	1	57	128	68	21	19	41.9	4.19	5.4	64.8	300.8	115.933	2	5.8	3	3	10.3	1.49	2.67	0.63	1.57	29.02	111
4	0	0	0	0	60	1	66	1.71	85	29.0688	0	0	1	1	0	0	1	1	0	1	1	1	0	1	0	1	1	90	133	98	28	23	44.2	4.42	5.2	130.9	434.7	51.5012	1	5.5	2	1	28.3	1.12	3.9	0.9	2.44	30.92	66
4	1	0	0	1	13	1	67	1.73	72	24.0569	0	0	1	0	0	0	1	0	0	1	1	0	1	1	0	1	1	70	124	72	31	26	45.4	4.54	5.2	79.09	324.7	91.807	2	6.1	1	3	18.3	1.44	3.77	0.94	2.28	3.64	34
4	1	0	1	0	18	2	70	1.58	56	22.4323	0	0	1	1	0	0	0	0	0	1	1	0	0	1	0	1	1	62	139	58	9	15	43.6	4.36	6.4	63.6	224.6	86.7541	2	5.9	3	3	11.1	1.53	3.43	1.07	1.8	0.23	34
4	1	0	0	1	59	2	55	1.73	82	27.3982	0	0	1	0	0	0	1	1	0	1	1	0	0	1	0	1	1	88	135	87	35	26	36.9	3.69	5.4	65.59	221.9	88.0263	2	5.7	1	1	16.8	1.52	3.66	0.84	2.34	0.25	39
4	1	0	1	0	35	1	69	1.63	57	21.4536	0	0	0	0	0	0	0	0	1	0	1	1	0	1	0	1	1	66	132	84	11	18	38.2	3.82	5.1	65.4	301.6	113.576	2	5.3	1	1	24.9	1.01	3.58	1.58	1.51	34.83	36.6
4	1	0	0	1	38	1	77	1.72	85	28.7317	1	0	1	1	1	0	0	1	1	0	1	1	0	1	0	1	1	75	150	94	15	18	41.3	4.13	3.7	87.4	484.3	79.5557	2	6.5	1	3	13.7	2.499	2.82	0.73	1.55	7.05	42
4	1	0	1	0	46	1	59	1.81	77	23.5036	1	1	1	1	0	0	1	1	0	1	1	0	0	1	0	1	1	105	130	81	33	21	39.2	3.92	4.7	71.8	363.4	105.217	2	7.7	2	3	9.6	2.33	2.35	0.74	1.02	28.17	82
1	0	0	0	0	60	1	64	1.75	66	21.551	0	0	0	1	0	0	1	0	0	0	1	0	0	1	0	1	1	62	127	73	19	17	43.4	4.34	3	66.9	332.9	112.126	2	8.2	1	3	13.2	1.31	5.71	1.79	3.29	0.93	138
1	0	0	0	0	60	1	52	1.89	100	27.9947	0	0	0	1	0	0	1	0	1	0	1	0	0	1	0	1	1	76	141	88	52	29	42.7	4.27	4.2	81.2	374.7	93.4998	2	8.4	2	1	12.6	1.69	3.58	0.75	2.23	2.049	226
1	0	0	0	0	60	1	69	1.75	80	26.1224	0	1	0	0	0	0	1	0	1	0	1	0	0	1	0	1	1	88	139	90	18	17	45.8	4.58	5.9	77.2	344.7	93.7894	2	6.1	1	2	20.4	2.11	6.15	1.34	4.17	1.42	10
1	0	0	0	0	60	2	75	1.7	66	22.8374	0	0	1	0	0	0	0	0	1	0	1	0	1	1	0	1	1	66	124	82	19	22	41.8	4.18	3.7	62.8	445.5	86.6966	2	6	5	2	17.6	2.209	3.84	1.01	2.22	0.63	88
1	0	0	0	0	60	2	79	1.6	60	23.4375	0	0	1	0	0	0	0	0	1	0	1	0	0	1	0	1	1	84	171	99	14	18	43.2	4.32	5	60.9	189.9	89.0527	2	5.9	2	3	10.6	1.8	3.52	0.98	1.8	0.68	52
1	0	0	0	0	60	2	66	1.62	82	31.2452	0	0	1	1	0	0	0	0	1	0	1	0	0	1	0	1	1	80	114	72	25	17	42.7	4.27	6	43.2	255.3	137.348	2	7	1	1	10.6	1.55	5.03	1.35	3.06	3.34	10
1	0	0	0	0	60	2	82	1.54	56	23.6128	0	0	0	1	0	0	0	0	0	0	1	1	0	1	0	1	1	73	147	72	18	22	45.8	4.58	4.8	56.2	259.1	96.8949	2	7.2	1	2	16.5	1.349	5.8	1.55	3.65	1.34	12
1	0	0	0	0	60	1	64	1.72	66	22.3094	0	0	0	0	0	0	1	0	0	0	1	1	0	1	0	1	1	56	134	82	23	20	43.2	4.32	6	77.2	224.1	95.0467	2	5.3	1	1	17.6	1.28	4.94	1.52	2.81	0.36	29
1	0	0	0	0	60	2	71	1.56	60	24.6548	0	0	1	0	0	0	0	0	1	0	1	0	0	1	0	1	1	67	153	81	21	26	46.8	4.68	4.6	59.2	300.3	93.9406	2	5.1	1	1	26.3	2.14	3.92	1.04	2.17	0.3	11.2
1	0	0	0	0	60	2	72	1.56	80	32.8731	1	0	1	1	1	0	0	0	1	0	1	0	0	1	0	1	1	73	134	82	19	59	38.5	3.85	3.2	58.7	312.2	94.5711	2	6.5	1	1	16.8	1.71	6.02	1.39	4.03	28.05	353
2	1	0	0	1	30	1	46	1.7	90	31.1419	0	0	0	0	1	0	1	1	0	0	1	1	0	1	0	1	1	95	124	77	33	21	47.4	4.74	5.8	79	374.1	99.1628	2	6.3	8	3	20.5	2.57	6.17	1.08	4.31	5.53	157
2	0	0	0	0	60	1	50	1.75	84	27.4286	0	0	0	0	0	0	0	0	0	0	1	0	0	1	0	1	1	64	134	82	27	22	47.5	4.75	5.9	73.09	355	106.487	2	5.1	1	1	15.2	1.29	2.72	0.85	1.27	0.289	34
2	1	0	0	1	18	2	50	1.64	61	22.68	0	1	0	1	0	0	0	0	0	0	1	0	0	1	0	1	1	66	124	82	22	19	43.6	4.36	4.9	47.2	195.3	130.878	2	9.5	2	1	7	2.72	4.54	1.12	2.76	1.54	9
2	0	0	0	0	60	2	72	1.52	62	26.8352	0	0	1	1	0	0	0	0	0	1	1	0	1	1	0	1	1	62	147	77	23	23	37.4	3.74	4	50.3	303	113.02	2	5.8	2	2	7	1.13	4.15	1.47	2.05	0.67	34
2	0	0	0	0	60	1	56	1.73	86	28.7347	0	0	1	0	0	0	1	1	0	1	1	0	0	1	0	1	1	74	146	95	17	23	41.8	4.18	3.6	63.4	531.7	122.88	2	5.9	1	1	12.1	2.43	5.51	1.03	3.83	7.49	8
2	0	0	0	0	60	1	73	1.72	75	25.3515	0	0	1	0	1	0	1	1	1	0	1	1	0	1	0	1	1	83	138	84	26	41	40.4	4.04	5.1	74.59	323.5	96.3748	2	6.1	3	3	19.1	1.16	7.09	1.21	5.28	42.39	115
2	0	0	0	0	60	1	55	1.76	85	27.4406	0	1	1	0	0	0	1	0	0	1	1	0	0	1	0	1	1	70	134	82	24	22	41.8	4.18	5.9	71.7	285.39	107.046	2	5.1	2	1	34.5	2.77	3.93	0.66	2.48	2.63	6
2	0	0	0	0	60	1	59	1.57	65	26.3702	0	0	0	0	0	0	1	1	0	0	1	0	0	1	0	1	1	62	137	87	113	82	46.7	4.67	3.1	56.1	325.39	139.879	2	5.7	1	1	14.2	1.77	3.94	0.95	2.38	3.98	21
2	1	0	1	0	7	1	63	1.7	68	23.5294	1	0	0	1	0	0	1	1	0	0	1	0	0	1	0	1	1	66	124	72	34	20	40.7	4.07	3.1	65.3	277.39	115.703	2	7	3	2	14.6	1.69	3.44	0.74	2.05	0.42	115
2	0	0	0	0	60	1	71	1.62	66	25.1486	0	0	0	0	0	0	1	0	0	0	1	0	0	1	0	0	1	56	127	78	24	26	43.1	4.31	6.4	91.4	348.8	76.6967	2	5.7	3	2	13.6	2.36	6.24	1.33	4.23	0.4	19
2	0	0	0	0	60	2	56	1.58	55	22.0317	0	0	1	0	0	0	0	0	1	0	1	1	1	1	0	1	1	68	109	62	24	26	42.2	4.22	5.9	42.1	354.9	146.243	2	7.8	2	1	11.1	1.62	5.5	0.94	3.88	1.29	14
2	0	0	0	0	60	1	68	1.73	71	23.7228	0	0	0	0	0	0	1	1	0	0	1	0	0	1	0	1	1	59	109	67	39	27	40.6	4.06	5	82.1	302.1	87.6441	2	5.7	2	1	17.4	1.09	4.54	1.15	2.75	2.16	25
2	0	0	0	0	60	2	70	1.56	62	25.4767	0	0	1	0	0	0	0	0	0	1	1	0	0	1	0	1	1	63	134	72	19	21	42.8	4.28	4.2	57.5	425	97.4592	2	6.1	1	1	12.1	2.28	4.03	0.89	2.5	2.36	53
2	1	0	0	1	50	1	84	1.64	58	21.5645	0	0	0	0	0	0	1	0	0	0	1	0	0	1	0	1	1	67	111	55	20	27	36.7	3.67	4.9	74.9	410.3	93.2439	2	6.4	1	3	14.2	1.46	2.99	0.66	1.73	0.96	19
2	1	0	0	1	15	1	68	1.74	68	22.46	1	1	0	0	0	0	1	0	0	0	1	0	0	1	0	1	1	70	114	72	24	25	42.8	4.28	8.8	82.9	423	86.6688	2	5.5	3	3	11.3	1.47	4.269	1.05	2.59	5.64	27
2	0	0	0	0	60	1	62	1.69	64	22.4082	0	0	1	0	0	0	1	1	0	1	1	1	0	1	0	1	1	64	149	86	13	17	41	4.1	4.3	61.5	407.1	124.43	2	5.8	1	3	11.1	1.6	4.91	1.06	3.21	0.37	24
2	0	0	0	0	60	2	68	1.52	57.5	24.8875	0	0	1	0	0	0	0	0	0	1	1	0	0	1	0	1	1	87	144	72	36	31	42.7	4.27	3.8	59.6	327.7	94.1119	2	5	2	2	9.8	1.48	4.61	1.14	2.87	11.88	34
2	0	0	0	0	60	2	58	1.67	66	23.6652	0	1	1	0	0	1	0	0	1	0	1	1	0	1	0	1	1	75	134	72	20	19	38.8	3.88	4.2	56.9	331	102.496	2	6.1	1	2	15.2	2.67	4.33	0.86	2.68	1.57	83
2	0	0	0	0	60	1	61	1.8	83	25.6173	0	0	1	0	1	0	1	1	0	1	1	0	0	1	0	1	1	100	150	96	20	24	38.5	3.85	4.3	74.3	351.2	100.398	2	5.5	3	2	43	2.02	4.98	0.99	3.38	2.25	73
2	1	0	0	1	27	1	61	1.8	80	24.6914	1	1	1	0	0	0	1	1	1	0	1	0	1	1	0	1	1	61	128	83	29	23	40.5	4.05	5.3	85.9	365.5	84.9219	2	5.8	3	3	12.6	2.68	3.65	0.58	2.36	4.34	211
2	1	0	1	0	28	1	74	1.72	60	20.2812	1	0	0	0	1	0	1	0	1	0	1	0	0	1	0	1	1	68	124	72	11	15	34.2	3.42	6.5	80.3	244.9	88.2448	2	5.7	2	1	40.7	1.51	4.04	0.89	2.5	2.2	451
2	0	0	0	0	60	2	82	1.58	56	22.4323	0	0	1	1	0	0	1	0	1	0	1	1	0	1	0	1	1	77	124	61	12	20	39.5	3.95	3.7	58	320.6	93.4331	2	7.3	2	2	12.9	1.35	2.87	1.25	1.01	0.32	90
2	0	0	0	0	60	1	56	1.8	92	28.3951	0	0	0	0	0	0	1	1	0	0	1	0	0	1	0	1	1	84	137	86	25	19	43.2	4.32	5	100.3	422	72.3756	2	5.7	1	2	14	3.39	5.75	0.83	4.14	0.63	30
2	0	0	0	0	60	1	68	1.74	66	21.7994	0	0	0	0	0	0	1	0	0	1	1	0	0	1	0	1	1	71	156	79	31	25	42.4	4.24	6.3	78.59	355.3	92.1766	2	5.5	1	1	14.9	1.97	3.47	0.74	2.07	2.02	21
2	0	0	0	0	60	2	72	1.56	65	26.7094	0	0	1	1	0	0	0	0	0	1	1	1	0	1	0	1	1	70	137	69	21	20	45.9	4.59	3.9	70.59	387	76.4394	2	6.7	1	1	12.1	2.209	3.16	1.1	1.43	0.55	73
2	0	0	0	0	60	1	77	1.79	90	28.089	0	0	1	0	0	0	1	1	0	1	1	1	0	1	0	1	1	70	124	67	40	26	39.7	3.97	5.1	87	315.2	79.9779	2	6.7	3	2	11.9	1.78	2.57	0.85	1.09	3.5	117
2	0	0	0	0	60	1	63	1.63	57	21.4536	0	0	0	0	0	0	1	1	0	0	1	0	0	1	0	0	1	56	130	85	17	19	46.3	4.63	4	71.5	320.3	104.204	2	6	2	3	9.7	1.38	5.17	1.35	3.2	0.31	13
2	0	0	0	0	60	2	78	1.57	50	20.2848	0	0	0	1	0	0	0	0	0	0	1	1	0	1	0	1	1	60	119	72	12	22	40.9	4.09	4.9	70.09	230.6	75.9349	2	6.4	1	1	8.5	1.32	5.17	0.82	3.65	0.42	62
2	1	0	1	0	42	2	52	1.62	59	22.4813	1	0	0	0	0	0	0	0	0	0	1	0	0	1	0	1	1	72	109	72	14	14	35.9	3.59	3.5	55.9	262.6	106.74	2	5.3	2	3	9.8	1.359	6.36	0.87	4.87	0.16	34
2	0	0	0	0	60	1	56	1.69	73	25.5593	1	1	1	0	0	0	1	1	1	0	1	0	0	1	0	1	1	64	131	78	29	35	40.6	4.06	4.6	73.9	312.3	102.962	2	5.3	1	1	15	2.1	3.89	0.79	2.3	0.05	34
2	0	0	0	0	60	1	67	1.71	79	27.0169	0	0	1	1	0	0	1	0	0	1	1	0	0	1	0	1	1	83	134	72	15	16	36.3	3.63	3.3	79.5	281	91.2609	2	7	3	2	24.1	1.89	3	0.75	1.63	0.72	34
2	0	0	0	0	60	1	72	1.66	74	26.8544	0	0	0	0	0	0	0	0	0	0	1	0	0	1	0	1	1	79	142	91	25	18	38.1	3.81	9.1	88.6	276.7	79.2546	2	9.6	4	3	12.1	1.98	4.7	0.9	3.12	0.82	11
2	1	0	0	1	22	1	64	1.76	85	27.4406	1	0	1	0	1	0	1	0	1	0	1	1	0	1	0	1	1	74	134	80	24	19	36.6	3.66	5.1	84.7	469.3	85.4023	2	5.1	6	3	23.4	2.16	2.48	0.68	1.16	0.64	47
2	0	0	0	0	60	2	67	1.56	55	22.6003	0	0	1	1	0	0	0	0	0	1	1	0	0	1	0	1	1	85	182	87	12	16	40	4	6	58.8	215.6	95.9071	2	6.6	2	2	10	1.15	3.48	1.1	1.72	0.49	34
2	0	0	0	0	60	1	75	1.72	62	20.9573	0	0	0	0	1	0	1	0	0	0	1	1	0	1	0	1	1	61	134	78	20	23	42.6	4.26	5.7	70.3	263.7	102.579	2	5.6	1	2	20.7	1.38	4.25	0.83	2.8	0.81	34
2	1	0	0	1	48	2	73	1.65	66	24.2424	0	0	1	1	0	0	1	0	0	1	1	0	0	1	0	1	1	79	191	91	28	26	45.4	4.54	5.1	65.2	451.5	83.5217	2	5.8	4	2	14.8	2.32	4.3	1.05	2.45	11.57	75
2	0	0	0	0	60	1	66	1.73	71	23.7228	0	0	0	0	0	0	0	0	0	0	1	0	0	1	0	1	1	75	135	79	25	22	45.2	4.52	5.5	62.3	209.1	121.318	2	5.3	3	2	12.3	0.74	7.81	1.53	5.61	0.65	18
2	0	0	0	0	60	2	77	1.59	63	24.9199	0	0	1	0	0	0	1	0	0	1	1	1	0	1	0	1	1	88	191	84	47	55	44.2	4.42	3.7	55.8	290.1	99.0748	2	6.1	2	1	14.8	1.25	4.71	1.66	2.36	0.68	135
2	1	0	1	0	49	1	69	1.65	75	27.5482	0	0	0	0	0	0	1	0	0	0	1	0	0	1	0	1	1	69	123	72	23	24	42.9	4.29	7.3	105.2	297	65.6233	2	5.7	2	2	9.7	2.07	4.26	1.07	2.47	0.63	34
2	0	0	0	0	60	2	52	1.78	85	26.8274	0	0	1	0	0	0	1	1	1	0	1	0	1	1	0	1	1	68	128	72	24	18	41.3	4.13	3.3	73.9	324.6	77.344	2	5.7	1	1	12.5	1.72	2.89	0.99	1.25	0.15	10
2	0	0	0	0	60	1	48	1.71	73	24.9649	0	0	0	1	0	0	0	0	0	1	1	1	0	1	0	1	1	78	124	72	26	21	51.9	5.19	4.5	69.8	370.3	113.318	2	6.8	2	1	16.8	1.47	4.08	0.88	2.53	1.3	6
2	0	0	0	0	60	1	67	1.81	76	23.1983	0	0	0	0	0	0	1	0	0	0	1	0	0	1	0	1	1	80	139	87	31	26	51.1	5.11	6.5	81	433.6	89.3134	2	6.4	2	3	15.6	1.78	5	0.62	3.65	22.23	10
2	0	0	0	0	60	2	67	1.62	70	26.6728	0	0	0	0	0	0	0	0	0	0	1	0	0	1	0	1	1	77	125	83	17	18	41.7	4.17	3.8	59.9	231.3	93.8775	2	5.4	1	2	8.6	1.93	5.16	1.4	3.05	0.7	24
2	0	0	0	0	60	1	69	1.75	77	25.1429	0	0	1	0	0	0	1	1	1	0	1	1	0	1	0	1	1	64	170	103	25	31	40.7	4.07	4.3	102.9	599.4	67.3189	2	6.4	2	3	21.9	2.32	5.26	0.87	3.66	0.83	170
2	0	0	0	0	60	2	81	1.62	52	19.8141	0	0	1	0	0	0	0	0	0	1	1	0	1	1	0	1	1	73	149	89	11	17	43.8	4.38	8.4	97.9	256.39	51.2055	1	5.1	1	1	19.3	1.48	5.13	1.13	3.39	1.3	44
2	0	0	0	0	60	2	69	1.57	62	25.1532	0	0	1	0	0	0	0	0	0	1	1	0	1	1	0	1	1	90	163	81	16	20	38.6	3.86	4.9	79	385.6	67.7651	2	5.8	1	1	12.8	1.8	4.389	0.8	2.98	0.84	42
2	1	0	0	1	20	1	73	1.8	96	29.6296	0	0	1	0	0	0	1	0	0	1	1	0	0	1	0	1	1	78	164	102	26	20	41	4.1	4.2	84	357.4	84.027	2	5.5	1	2	14.8	2.31	3.87	1.04	2.21	0.66	34
2	0	0	0	0	60	1	61	1.79	95	29.6495	0	0	1	0	0	0	1	0	1	0	1	0	0	1	0	1	1	64	125	76	27	20	45.8	4.58	5.8	73.3	503.1	101.981	2	6.2	1	1	9.3	2.36	3.81	1.12	2.08	1.04	20
2	1	0	0	1	23	1	72	1.67	44	15.7768	0	1	1	1	0	0	1	0	0	1	1	0	0	1	0	1	1	85	144	72	21	22	35.2	3.52	6.7	67.09	268.1	109.245	2	7	2	2	9.4	0.89	4.08	1.77	1.52	0.3	29
2	0	0	0	0	60	1	52	1.64	63	23.4236	0	0	1	0	0	0	1	0	0	1	1	0	0	1	0	1	1	61	144	92	29	22	38.5	3.85	4.6	82.2	309.8	92.1884	2	5.4	2	2	20.8	1.68	3.58	0.78	2.19	2.87	34
2	0	0	0	0	60	2	58	1.59	59	23.3377	0	0	0	0	0	0	0	0	0	0	1	0	0	1	0	1	1	60	129	82	27	21	40.9	4.09	3.2	63.4	294.3	90.468	2	5.5	1	1	10.4	1.81	5.23	1.36	3.08	6.9	26
2	0	0	0	0	60	1	61	1.59	64	25.3155	0	0	0	1	0	0	1	0	0	0	1	0	0	1	0	1	1	70	124	72	25	18	44.6	4.46	4.1	70.1	212.8	107.372	2	7.4	2	3	25.1	2.26	3.97	0.98	2.36	1.46	84
2	0	0	0	0	60	1	80	1.74	82	27.0842	0	0	0	1	0	0	1	0	0	0	1	0	0	1	0	1	1	66	124	82	36	35	50.6	5.06	10.2	100.5	334.8	67.1392	2	7	2	2	17.6	1.65	3.43	0.95	1.88	1.33	34
2	0	0	0	0	60	1	49	1.82	85	25.6612	0	0	0	0	0	0	1	0	0	0	1	1	0	1	0	1	1	70	114	77	50	35	40.4	4.04	6.2	98.3	427.4	75.9839	2	5.8	1	1	13	2.72	3.19	1.09	1.39	0.35	34
2	0	0	0	0	60	2	70	1.62	70	26.6728	0	0	1	1	0	0	0	0	1	0	1	0	0	1	0	1	1	75	123	76	17	19	40.2	4.02	6.2	66.5	454.8	82.4031	2	6.4	3	3	14	2.36	3.35	0.68	1.87	1.04	88
2	1	0	0	1	33	2	74	1.57	62	25.1532	0	0	1	0	0	0	0	0	0	1	1	1	0	1	0	1	1	93	161	87	20	23	43	4.3	6.4	55.3	374.5	100.7	2	6	4	3	15.4	1.54	6.64	1.37	4.5	0.43	15
2	0	0	0	0	60	2	58	1.67	103	36.9321	0	0	1	0	0	0	0	0	1	0	1	0	0	1	0	1	1	71	118	67	18	19	41.9	4.19	3.6	76.9	389.7	72.4014	2	6	1	2	12.2	2.45	5.3	1.13	3.4	2.299	35
2	0	0	0	0	60	1	56	1.78	89	28.0899	0	0	1	1	1	0	1	0	0	1	1	1	0	1	0	1	1	63	144	82	17	17	43.7	4.37	4.3	81.9	396.2	91.4458	2	5.8	2	2	26.9	2.04	3.14	0.8	1.62	0.75	52
2	0	0	0	0	60	2	64	1.62	56	21.3382	0	1	1	0	1	0	0	0	1	0	1	0	1	1	0	1	1	68	136	78	32	26	47.7	4.77	5.2	56	270.8	102.151	2	5.6	1	2	8.6	2.13	4.79	1.25	2.93	1.09	24
2	0	0	0	0	60	1	59	1.8	100	30.8642	0	0	1	1	0	0	1	1	1	0	1	0	0	1	0	1	1	51	132	72	45	31	43.7	4.37	4.3	70.9	210.6	106.76	2	6.4	1	1	9.3	1.91	3.32	0.65	1.95	0.9	38
2	0	0	0	0	60	1	70	1.72	79	26.7036	0	0	1	0	0	0	1	1	0	0	1	0	1	1	0	1	1	71	111	69	21	24	44.7	4.47	5.8	58.8	317.39	128.001	2	5.1	1	1	15.3	1.38	4.17	1.65	1.78	0.15	35
2	0	0	0	0	60	1	59	1.7	75	25.9516	0	0	0	0	0	0	0	0	0	0	1	0	0	1	0	1	1	66	124	82	42	23	40.2	4.02	10	81.09	455.4	91.4336	2	4.9	2	1	15.5	1.81	3.21	0.56	2.03	7.32	34
2	0	0	0	0	60	2	85	1.44	55	26.5239	0	0	1	0	0	0	0	0	1	0	1	0	1	1	0	1	1	76	121	57	56	53	40.5	4.05	3.8	73.5	283.5	70.525	2	5.9	2	2	23.3	2.82	5.79	1.09	3.98	3.34	28
2	0	0	0	0	60	1	71	1.72	77	26.0276	0	0	1	0	1	0	1	1	0	1	1	1	0	1	0	1	1	65	145	77	28	25	46.5	4.65	4.5	78.8	315.5	91.016	2	5.6	4	3	11	2.08	4.05	0.8	2.58	1.29	13
2	0	0	0	0	60	2	66	1.7	71	24.5675	0	0	0	0	0	0	0	1	0	0	1	0	0	1	0	1	1	70	141	105	14	21	40.9	4.09	4.1	77.3	364.1	70.1795	2	6.1	2	2	9.9	1.6	4.54	0.96	2.84	0.85	21
2	0	0	0	0	60	2	70	1.74	72.5	23.9464	0	0	1	0	1	0	0	0	0	1	1	0	0	1	0	1	1	61	115	71	27	23	37.6	3.76	4.3	64.8	425	84.9028	2	5.5	1	1	16.1	1.83	3.11	1.17	1.34	0.64	19
2	1	0	1	0	30	2	81	1.54	60	25.2994	1	0	1	0	0	0	0	0	1	0	1	0	0	1	0	1	1	65	144	82	42	29	40.5	4.05	5.9	64.7	361.6	82.5841	2	6.3	1	3	15.4	1.72	3.96	0.95	2.34	4.389	21
2	0	0	0	0	60	1	63	1.68	60	21.2585	0	0	1	0	0	0	1	0	1	0	1	0	0	1	0	1	1	64	135	89	28	33	45	4.5	5.7	72.3	437.5	102.875	2	5.7	2	1	13.5	2.32	5.82	1.46	3.64	0.46	5
2	0	0	0	0	60	2	71	1.51	66	28.9461	0	0	1	0	0	0	0	0	1	0	1	0	0	1	0	1	1	75	172	102	22	21	44.1	4.41	5.3	71	241.2	76.1659	2	5.4	2	1	16.5	1.38	6.16	1.27	4.24	1.87	23
2	0	0	0	0	60	1	49	1.7	77	26.6436	1	0	1	0	0	0	1	1	1	0	1	0	0	1	0	1	1	68	118	73	43	31	42.5	4.25	6.5	83.5	243	91.728	2	7.5	2	1	22.7	2.35	3.32	0.77	1.92	3.39	62
2	1	1	0	0	44	2	73	1.57	55	22.3133	0	0	1	0	0	0	0	1	0	1	1	0	0	1	0	1	1	67.8	132.95	77.5	18	29	39.6	3.96	5.2	59.4	252.6	93.0018	2	5.9	3	3	8.3	1.44	4.88	1.55	2.59	0.28	88
2	0	0	0	0	60	1	63	1.78	79	24.9337	0	0	1	0	0	0	1	0	1	0	1	1	0	1	0	1	1	66	126	68	14	16	38.4	3.84	4	81.59	430.6	89.4799	2	5.4	3	1	14.5	1.62	3.09	0.79	1.7	0.35	40
2	1	0	0	1	15	2	73	1.56	59	24.2439	0	0	1	0	1	0	0	0	1	0	1	1	1	1	0	0	1	51	146	68	16	18	40.1	4.01	4.5	48.6	204.1	117.236	2	5.5	4	3	16.2	0.74	5.03	1.56	2.79	0.44	139
2	0	0	0	0	60	2	60	1.62	65	24.7676	0	0	1	0	0	0	0	0	1	0	1	1	0	1	0	1	1	65	139	76	24	23	39.8	3.98	3.5	60	268.4	95.6872	2	5.7	1	2	11	2.249	3.82	0.95	2.1	2.67	16
2	0	0	0	0	60	1	64	1.7	81	28.0277	0	0	0	0	0	0	1	0	0	1	1	1	0	1	0	1	1	63	124	72	13	16	39.1	3.91	4.3	87	332.6	82.8022	2	6	1	1	15.8	1.83	3.78	0.83	2.35	1.98	94
2	0	0	0	0	60	1	66	1.71	81	27.7008	0	0	1	1	0	0	1	0	1	0	1	1	0	1	0	1	1	74	124	72	48	31	39.7	3.97	3.3	82.9	364.8	87.2476	2	7.1	5	3	12.9	2.2	3.61	0.82	2.12	2.38	24
2	1	0	0	1	57	2	78	1.57	69	27.993	1	0	1	0	1	0	0	0	0	1	1	0	0	1	0	1	1	61	154	92	29	20	34.6	3.46	3.9	91.4	223.9	55.8981	1	5.3	4	2	14.5	1.81	3.61	0.76	2.22	1.17	314
2	0	0	0	0	60	2	62	1.64	85	31.6032	0	0	1	0	0	0	0	0	1	0	1	1	0	1	0	0	1	60	155	83	31	22	45.2	4.52	5.8	54.4	337.8	106.368	2	6.1	1	1	13.3	1.72	4.67	0.76	3.25	0.71	47
2	1	0	1	0	23	1	72	1.73	81	27.0641	1	0	1	1	0	0	1	0	0	1	1	0	1	1	0	1	1	64	135	76	16	18	42.7	4.27	5	84.1	273.5	84.1682	2	6.9	6	3	13.4	1.23	3.58	0.87	2.07	0.75	60
2	1	0	0	1	20	2	58	1.64	67.5	25.0967	0	0	1	0	0	0	0	0	0	1	1	0	1	1	0	1	1	65	132	70	16	17	43.4	4.34	5.3	64.4	274.3	88.8488	2	5.4	6	3	12.4	2.11	4.18	0.94	2.56	0.65	4
2	0	0	0	0	60	1	59	1.85	90	26.2966	0	0	1	1	0	1	0	1	0	1	1	1	0	1	0	1	1	70	138	76	35	18	42.8	4.28	5.2	75.4	307.7	99.4415	2	5.7	1	1	12.7	2.34	3.3	0.78	1.81	1.63	21
2	1	0	0	1	28	2	81	1.59	73	28.8754	0	1	1	1	0	0	0	0	1	0	1	0	0	1	0	1	1	66	149	67	13	21	36.5	3.65	5.5	67.8	323.7	78.2422	2	6.6	1	3	13.3	1.93	2.61	0.58	1.41	3.22	410
2	0	0	0	0	60	1	68	1.65	74	27.1809	0	0	1	0	0	0	1	0	0	1	1	0	1	1	0	1	1	66.45	134	72	32	20	44.7	4.47	5.7	81.1	347.1	88.8924	2	5.7	1	2	12.7	1.96	4.73	0.94	3.11	0.9	16
2	0	0	0	0	60	2	67	1.69	79.5	27.8352	0	0	1	0	0	0	0	0	0	1	1	0	1	1	0	1	1	74	164	92	15	19	44.8	4.48	4.5	59	386	95.532	2	5.4	1	1	12.3	2.15	4.78	1.07	3	0.94	19
2	1	0	0	1	20	1	53	1.75	81	26.449	1	0	0	1	0	0	1	1	1	0	1	0	0	1	0	1	1	62	116	72	57	21	37.2	3.72	7.6	66.3	339.8	117.65	2	8.2	1	3	35.3	2.32	3.31	0.65	2	1.03	31
2	1	0	0	1	15	1	56	1.64	75	27.8852	0	1	1	1	0	0	1	0	1	0	1	1	1	1	0	1	1	65	138	85	45	18	37.4	3.74	5.7	96.5	270.39	75.6744	2	8.4	1	1	10.8	2.2	3.95	0.82	2.4	0.5	17
2	1	0	0	1	28	1	59	1.78	65	20.5151	0	0	1	0	0	0	1	1	1	0	1	0	0	1	0	0	1	58	133	84	120	65	44	4.4	9.6	104.5	494.2	68.2329	2	5.7	3	3	17.7	1.97	3.41	1.14	1.53	2.09	19
2	1	0	0	1	30	1	48	1.7	80	27.6817	0	0	1	1	1	0	1	1	1	0	1	0	0	1	0	1	1	80	130	93	42	23	43.7	4.37	3.8	68.4	321.7	115.999	2	6.8	5	3	13.2	1.15	4.34	0.56	3.14	16.45	185
2	0	0	0	0	60	2	73	1.6	73	28.5156	0	1	0	1	0	0	1	0	0	1	1	0	0	1	0	1	1	70	124	72	95	102	43.8	4.38	4.4	63.6	274.5	85.9511	2	9.5	2	3	16.2	2.1	5.26	0.75	3.87	1.149	56
2	1	0	0	1	20	1	58	1.78	81	25.565	1	0	0	0	0	0	1	0	0	0	1	0	0	1	0	1	1	80	134	97	45	33	41.1	4.11	4.4	55.6	346.8	141.868	2	5.6	5	2	14.1	2.18	4.01	0.77	2.55	0.81	10
2	0	0	0	0	60	1	59	1.69	80	28.0102	0	0	1	1	0	0	1	1	0	1	1	0	0	1	0	1	1	71.8	139.85	79.15	17	17	47.8	4.78	6.2	74.3	368.1	101.142	2	8.6	2	2	13.2	2.42	3.11	0.79	1.71	3.04	34
2	0	0	0	0	60	1	55	1.79	100	31.21	0	0	1	0	1	0	1	0	1	0	1	0	0	1	0	1	1	65	144	92	28	20	41.7	4.17	5.9	81	435.5	92.9924	2	5.7	1	1	14	2.72	3.99	0.78	2.43	0.3	27
2	0	0	0	0	60	1	59	1.72	78	26.3656	0	0	1	0	1	0	1	0	0	1	1	0	0	1	0	1	1	80	119	77	15	15	40.1	4.01	6.2	64.2	341.1	119.718	2	6	1	2	16.8	1.79	3.74	1.06	2.06	1.66	10
2	0	0	0	0	60	1	58	1.74	76	25.1024	0	0	1	0	0	0	0	0	0	1	1	0	0	1	0	1	1	68	121	65	40	24	42.2	4.22	6.2	78.3	411.3	95.5655	2	6	3	3	28	2.3	3.61	0.63	2.27	3.12	11
3	0	0	0	0	60	2	68	1.62	60	22.8624	0	0	1	1	0	0	0	0	1	0	1	0	1	1	0	1	1	78	150	76	38	29	46.9	4.69	9	97.5	344.6	53.3295	1	6.9	2	2	17.2	1.99	4.72	1.13	2.87	0.55	16
3	1	0	0	1	24	1	68	1.78	87	27.4587	0	0	1	0	0	0	1	1	0	1	1	0	0	1	0	1	1	90	148	91	33	23	40.4	4.04	3.9	74.59	335.1	97.9042	2	5.3	4	2	14.4	1.93	4.66	0.97	2.95	2.029	25
3	0	0	0	0	60	1	53	1.72	81	27.3797	0	0	1	1	0	0	0	0	1	0	1	0	0	1	0	1	1	68	121	100	44	24	43.1	4.31	4.3	111.4	391	64.642	2	6.9	1	3	11.1	1.96	2.79	0.8	1.34	0.32	180
3	0	0	0	0	60	1	79	1.64	66	24.539	0	0	1	0	0	0	1	0	0	1	1	0	1	1	0	1	1	71.25	135.5	82.5	16	21	44.2	4.42	6.6	106.5	279.8	62.9695	2	6.2	3	2	15.8	1.14	4.62	1.2	2.75	13.01	43
3	0	0	0	0	60	1	53	1.6	68	26.5625	0	0	0	0	0	0	1	0	0	0	1	1	0	1	0	1	1	85	149	87	48	25	42.5	4.25	5.7	60.8	375.5	130.016	2	5.4	1	1	18.6	1.31	4.33	1.12	2.6	1.05	9
3	0	0	0	0	60	1	62	1.65	72	26.4463	1	1	1	0	0	0	1	0	1	0	1	1	0	1	0	1	1	68	124	73	79	34	39.9	3.99	5.2	82.6	271.2	88.5304	2	5.7	3	3	13.5	2.47	3.08	0.83	1.62	0.27	30
3	0	0	0	0	60	1	81	1.64	60	22.3082	0	0	0	0	1	0	0	0	0	0	1	0	0	1	0	1	1	82	134	82	60	24	41.5	4.15	5.9	71.3	155.8	99.4972	2	9.5	2	1	18.3	1.19	3.84	0.97	2.21	0.48	70
3	0	0	0	0	60	1	61	1.74	77	25.4327	0	0	0	1	0	0	0	1	0	0	1	1	0	1	0	1	1	65	134	82	23	20	37.5	3.75	5.8	99.6	339.6	71.5907	2	6.5	1	1	16.8	2.229	3.58	0.73	2.06	0.32	18
3	1	0	0	1	23	1	69	1.73	85	28.4005	0	0	1	1	0	0	0	0	1	0	1	0	1	1	0	1	1	60	139	82	20	18	44.3	4.43	5	72.6	248.6	100.68	2	5.4	5	3	10.9	2.05	3.11	0.8	1.58	5.66	24
3	0	0	0	0	60	2	75	1.58	63	25.2363	0	0	1	0	1	0	0	0	0	1	1	0	1	1	0	1	1	62	154	82	35	21	41.1	4.11	6.5	69.3	226.1	77.3823	2	5.3	3	1	13.1	2.01	3.71	1.28	1.64	0.78	61
3	0	0	0	0	60	1	73	1.68	71	25.1559	0	0	0	0	0	0	0	0	0	0	1	0	0	1	0	0	1	56	124	62	18	19	37.2	3.72	6.2	116.2	372.3	57.7815	1	5.5	1	1	21.7	1.85	4.019	0.95	2.47	0.97	53
3	0	0	0	0	60	1	66	1.75	69	22.5306	1	1	1	0	0	0	1	1	0	1	1	0	0	1	0	1	1	62	137	83	26	22	48.1	4.81	5.9	65.2	252.5	115.113	2	5.5	1	1	9.8	1.75	3.54	1.05	1.83	0.87	12
3	0	0	0	0	60	1	48	1.69	92	32.2118	0	0	1	0	0	0	0	1	1	0	1	0	0	1	0	1	1	80	137	92	66	55	41.9	4.19	5.9	64.6	406.1	123.908	2	5.5	1	1	25.3	1.83	3.6	0.97	2.01	20.61	16
3	0	0	0	0	60	1	72	1.69	66	23.1084	0	0	0	0	1	0	1	1	1	0	1	1	0	1	0	1	1	69	114	82	19	25	43.4	4.34	4.2	79	408.6	90.4693	2	5.1	3	2	23	2.24	5.72	0.95	3.98	2.88	72
3	0	0	0	0	60	1	64	1.73	81	27.0641	0	0	1	0	0	0	0	0	1	0	1	1	0	1	0	1	1	62	144	92	34	14	47.1	4.71	6.4	88	333.4	81.7173	2	4.9	1	1	22.1	0.88	3.31	1.28	1.39	0.34	58
3	0	0	0	0	60	1	50	1.74	100	33.0295	1	0	0	0	0	0	1	0	0	1	1	0	0	1	0	1	1	80	164	102	20	14	37.6	3.76	4.1	53.4	345.5	152.971	2	7.5	3	2	12.9	2.09	3.84	0.74	2.5	2.9	22
3	0	0	0	0	60	1	70	1.75	67	21.8776	0	0	0	0	0	0	1	0	0	0	1	0	0	1	0	1	1	60	134	82	18	18	38.1	3.81	10.7	83.3	381.3	85.635	2	5.5	1	1	40.4	1.49	5.45	0.86	3.98	1.11	33
3	0	0	0	0	60	1	56	1.72	89	30.0838	0	0	0	1	0	0	1	0	0	0	1	0	0	1	0	1	1	64	143	90	34	19	43.7	4.37	6	74.9	378.2	101.377	2	6.7	2	2	11.6	1.38	3.65	1.06	1.94	7.17	34
3	0	0	0	0	60	1	56	1.71	67	22.913	0	0	0	0	0	0	1	1	0	0	1	0	0	1	0	1	1	78	133	86	18	20	41.7	4.17	5.4	76.8	378.7	98.4887	2	4.4	1	1	11.7	1.68	6.5	0.94	4.83	0.13	6
3	0	0	0	0	60	2	62	1.62	58	22.1003	0	0	1	0	0	0	0	0	1	0	1	1	1	1	0	1	1	68	130	84	19	21	48.2	4.82	6.7	57.6	313.8	99.5781	2	5.1	1	1	17	1.47	5.76	1.65	3.49	0.62	11
3	0	0	0	0	60	2	64	1.57	50	20.2848	1	0	1	0	1	0	1	0	0	1	1	0	0	1	0	1	1	75	149	87	18	22	41.3	4.13	7.1	68	396.9	81.6462	2	5.9	1	2	7.8	2.15	4.269	0.77	2.85	3.49	116.2
3	0	0	0	0	60	2	71	1.77	76	24.2587	0	0	1	1	1	0	1	1	0	1	1	0	1	1	0	1	1	53	137	79	18	17	43.2	4.32	4.5	65.59	330.5	83.4607	2	6.8	1	1	14.7	2.32	3.89	1.17	1.93	1.92	34
3	1	0	0	1	40	2	63	1.59	59	23.3377	0	0	1	1	0	0	1	0	1	0	1	1	0	1	0	1	1	68.45	140.8	77.45	33	21	39.5	3.95	7.6	59.9	326.8	94.8435	2	9.2	4	3	8.8	1.76	4.22	0.85	2.7	11.92	17
3	1	0	0	1	47	1	48	1.78	93	29.3524	0	0	1	0	0	0	1	0	0	1	1	0	1	1	0	1	1	66	124	72	18	18	42.8	4.28	4.2	63.9	368.9	125.476	2	4.9	4	2	16.7	2.94	3.75	0.83	2.18	1.04	13
3	0	0	0	0	60	1	58	1.65	69	25.3444	0	0	1	1	1	0	1	1	1	0	1	0	0	1	0	1	1	60	139	72	22	18	50	5	6.4	60.5	293.6	128.693	2	11.4	4	3	26.8	2.24	4.18	1.22	2.33	0.71	53
3	1	0	1	0	16	1	71	1.76	64	20.6612	0	0	0	0	0	0	1	0	0	0	1	0	0	1	0	1	1	78	134	72	81	53	49.7	4.97	7.4	91.9	367.8	76.2154	2	5.9	2	1	28.3	1.69	4.4	1.19	2.59	3.4	12
3	0	0	0	0	60	1	84	1.73	71	23.7228	0	0	0	0	0	0	1	0	0	0	1	0	0	1	0	1	1	66	124	72	22	24	43.4	4.34	3.9	74	322.1	94.5538	2	5.2	1	1	15.8	1.48	3.77	1.43	1.71	1.149	6
3	0	0	0	0	60	1	66	1.72	85	28.7317	1	0	1	0	0	0	1	1	1	0	1	0	0	1	0	0	1	56	139	88	42	30	38.7	3.87	4.2	104.3	421.8	66.9369	2	6	3	1	8.3	2.38	4.59	0.91	2.88	6.65	28
3	0	0	0	0	60	1	74	1.7	68	23.5294	0	0	0	0	0	0	1	0	0	0	1	0	0	1	0	1	1	60	103	60	30	25	41.6	4.16	9.9	81.7	348.1	86.5021	2	5.7	1	1	12.5	3.68	3.96	0.84	2.4	0.52	30
3	1	0	0	1	42	1	60	1.7	71	24.5675	0	0	1	1	0	0	1	1	0	1	1	1	0	1	0	1	1	84	136	78	22	25	31.2	3.12	6.4	159.9	438.6	41.6098	1	6.1	3	2	16.1	1.82	6.53	1.25	4.56	0.25	119
3	0	0	0	0	60	2	77	1.62	86	32.7694	0	0	1	1	1	0	0	0	1	0	1	1	0	1	0	1	1	70	124	69	16	23	46.2	4.62	5.5	61	231.8	89.394	2	8.3	1	3	20	1.46	4.99	1.48	2.72	3.6	83
3	0	0	0	0	60	1	72	1.64	70	26.0262	1	0	1	1	1	0	1	0	0	1	1	0	0	1	0	1	1	63	142	77	20	15	36.5	3.65	6.8	136.6	373.3	48.0898	1	6.5	2	3	17.7	2.22	3.11	0.58	1.79	2.54	342
3	0	0	0	0	60	1	56	1.67	79	28.3266	0	0	0	1	1	0	1	1	0	0	1	0	0	1	0	1	1	76	106	73	36	21	41.1	4.11	4.3	58.8	329.9	134.039	2	6.8	3	3	8.6	1.66	4.05	1.12	2.25	0.46	37
3	0	0	0	0	60	1	66	1.64	60	22.3082	0	0	1	0	0	0	1	1	1	0	1	0	1	1	0	1	1	96	171	106	27	22	43.8	4.38	4.4	78	369.7	93.6027	2	5.6	2	2	12	1.63	4.47	0.91	2.94	0.25	16
3	0	0	0	0	60	1	55	1.75	78	25.4694	0	0	1	1	0	0	1	0	0	1	1	0	0	1	0	1	1	75	124	82	44	32	46.5	4.65	5.6	78.09	433.8	97.0028	2	6.5	1	1	10.9	1.54	3.32	1.24	1.48	0.72	34
3	0	0	0	0	60	1	67	1.77	72	22.9819	0	0	1	0	0	0	0	0	1	0	1	1	0	1	0	0	1	50	174	82	31	25	41.1	4.11	5.2	89.8	400.6	79.2916	2	5.8	3	2	11.2	2.22	2.88	0.77	1.31	0.96	24
3	0	0	0	0	60	1	63	1.62	60	22.8624	0	0	1	0	0	0	0	0	0	1	1	1	0	1	0	1	1	64	134	72	17	19	40.2	4.02	5.5	60.5	279	126.36	2	5	5	2	9.1	1.52	3.72	0.91	2.07	0.24	38
3	1	0	0	1	29	2	77	1.62	67	25.5296	0	0	0	1	0	0	0	0	0	0	1	1	0	1	0	0	1	60	164	72	13	18	40.4	4.04	4	42.8	216.8	134.553	2	5.5	3	2	16.8	1.31	4.04	1.05	2.23	0.15	84
3	0	0	0	0	60	1	64	1.74	80	26.4236	0	0	1	0	0	0	1	0	1	0	1	0	1	1	0	1	1	70	159	105	35	32	43.2	4.32	6.5	79.2	461.5	92.2823	2	5.7	1	1	19.6	3.66	4.65	1	2.85	1.06	33
3	0	0	0	0	60	1	79	1.68	69	24.4473	0	0	1	1	0	0	0	0	0	1	1	0	1	1	0	1	1	90	129	62	68	55	40.2	4.02	6.4	89.7	287.1	76.7661	2	7.4	2	2	8.9	3.69	3.92	1.06	2.09	0.79	31
3	0	0	0	0	60	1	75	1.71	73	24.9649	0	0	1	1	0	0	1	0	0	1	1	0	1	1	0	1	1	62	148	77	22	24	41.9	4.19	4.3	59.3	230.4	124.836	2	8.3	1	2	8.7	1.7	4.349	1.1	2.53	0.22	65
3	0	0	0	0	60	2	60	1.75	86	28.0816	0	0	0	0	0	0	1	0	0	0	1	0	0	1	0	1	1	66	124	82	21	16	47.3	4.73	4.1	85	361.7	64.0164	2	5.2	2	2	13.4	2.17	4.45	1.17	2.54	32.9	27.5
3	0	0	0	0	60	1	74	1.75	73	23.8367	0	0	1	0	1	1	1	0	1	0	1	0	1	1	0	1	1	78	124	72	23	14	38.3	3.83	5.7	70.5	441.9	102.546	2	6	2	2	32.9	1.01	2.48	0.85	1.02	8.39	204
3	0	0	0	0	60	2	80	1.47	54	24.9896	0	0	1	0	0	0	0	0	0	1	1	0	0	1	0	1	1	78	154	77	14	25	48.3	4.83	4.7	62.2	282.39	86.6653	2	6	1	2	15.1	0.779	4.15	1.46	2.05	1.92	52
3	0	0	0	0	60	1	60	1.8	95	29.321	1	0	1	0	0	0	1	0	0	1	1	1	0	1	0	1	1	80	167	102	30	40	42	4.2	4.3	90.3	439.6	80.4587	2	5.6	1	1	57.6	1.97	5.32	1.26	3.41	32.07	86
3	0	0	0	0	60	1	71	1.75	86	28.0816	1	0	1	1	0	0	1	1	0	1	1	0	0	1	0	1	1	85	153	94	8	13	39.7	3.97	8.6	106.6	418.9	64.221	2	9.8	3	2	21.2	2.08	5.48	0.76	4.01	0.39	361
3	0	0	0	0	60	1	41	1.74	97	32.0386	1	0	0	0	0	0	0	0	0	1	1	0	0	1	0	1	1	66	144	92	88	32	43	4.3	4.6	76.59	339.9	104.882	2	5.6	1	1	33.3	2.53	3.46	0.67	2.03	3.59	68
3	1	1	0	0	26	1	74	1.73	68	22.7204	0	0	0	0	0	0	1	1	0	0	1	0	0	1	0	1	1	80	123	83	31	36	45.2	4.52	3.9	80.8	279.6	87.6149	2	6	1	2	48.5	1.38	6.05	1.31	4.12	1	34
3	0	0	0	0	60	2	67	1.73	90	30.0712	0	0	0	0	0	1	0	0	0	0	1	0	0	1	0	0	1	51	114	82	17	22	41	4.1	4.1	68.31	362.2	80.671	2	5.8	2	1	16.5	1.57	4.12	1.04	2.42	2.74	61
3	0	0	0	0	60	1	63	1.69	65	22.7583	0	0	0	0	1	0	0	0	0	0	1	1	0	1	0	1	1	80	134	82	32	25	41.7	4.17	4	96.4	383	73.8124	2	6	4	2	11.6	2.58	3.24	0.83	1.76	2.86	17
3	1	0	0	1	1	2	63	1.6	70	27.3438	0	0	0	0	0	0	0	0	0	0	1	0	0	1	0	1	1	90	124	82	21	21	49.7	4.97	5.3	58.3	316.7	97.8536	2	5.9	3	2	10.1	2.09	4.84	1.04	3.06	0.84	13
3	0	0	0	0	60	1	77	1.69	91	31.8616	0	0	1	0	0	0	1	0	0	1	1	0	0	1	0	1	1	88	164	99	37	30	39.2	3.92	4.9	73	354.3	97.9266	2	6	1	1	14.3	1.99	3.02	0.8	1.55	0.91	10
3	0	0	0	0	60	2	69	1.65	68	24.977	0	0	1	1	1	0	0	0	1	0	1	1	0	1	0	1	1	80	129	72	13	15	39.4	3.94	5.5	49.7	225.3	115.684	2	6.2	4	3	10.2	1.92	3.8	1.1	1.94	0.71	32
3	0	0	0	0	60	1	64	1.71	82	28.0428	0	1	0	0	0	0	1	0	0	0	1	0	0	1	0	0	1	57	134	82	47	30	47.4	4.74	5.9	69.3	381.3	107.657	2	8.3	1	2	15.4	2.269	4.09	1.12	2.31	0.39	34
3	0	0	0	0	60	1	63	1.76	76	24.5351	0	0	1	0	0	0	1	0	0	1	1	0	0	1	0	1	1	80	165	107	35	28	47.2	4.72	5.1	79.9	322.2	91.6675	2	5.8	1	1	15.6	1.18	3.92	1.1	2.19	0.73	46
3	0	0	0	0	60	1	66	1.74	76	25.1024	0	0	1	0	0	0	1	0	0	1	1	0	0	1	0	1	1	60	124	80	28	22	39.3	3.93	4.1	81.09	330.7	89.4988	2	6.4	2	2	9	2.47	5.86	0.97	4.13	0.99	7
3	0	0	0	0	60	1	73	1.71	85	29.0688	0	0	0	0	0	0	0	0	0	0	1	0	0	1	0	1	1	66	121	84	31	33	47.4	4.74	4.599	86.3	456	81.448	2	5.7	1	2	26.3	2.729	4.25	1.04	2.5	1.82	11
3	0	0	0	0	60	2	85	1.57	64	25.9645	1	0	1	0	0	0	1	0	0	1	1	1	0	1	0	0	1	53	149	77	22	20	40	4	4.4	58.2	374.6	92.3247	2	5.9	2	2	14.2	2.02	3.22	0.82	1.7	2.63	226
3	0	0	0	0	60	1	47	1.77	104	33.1961	0	0	1	1	0	0	1	0	0	1	1	0	1	1	0	1	1	77	127	72	52	25	42.6	4.26	3.2	63.8	334.5	126.291	2	7.2	5	3	13.6	1.37	3.53	0.54	2.3	2.56	11
3	0	0	0	0	60	1	71	1.58	46	18.4265	1	0	0	0	0	0	1	0	0	0	1	1	0	1	0	1	1	66	124	74	123	49	40.8	4.08	4.7	80.8	246.9	88.4211	2	5.8	2	2	18.8	2.9	3.87	1.13	2.04	1.02	70
3	0	0	0	0	60	2	80	1.57	74	30.0215	0	0	1	1	0	0	1	0	0	1	1	1	1	1	0	1	1	68	150	65	9	13	39	3.9	5.2	70.4	258.89	75.1243	2	6.4	1	1	20.3	1.93	4.49	1.17	2.67	6.4	83
3	1	0	1	0	40	1	84	1.7	72	24.9135	1	0	1	0	0	0	1	1	0	1	1	1	1	1	0	1	1	60	139	72	19	25	38.4	3.84	8.1	111.4	478.3	58.9749	1	6.4	3	3	17.9	2.229	3.53	0.68	2.21	0.79	8
3	0	0	0	0	60	1	80	1.74	82	27.0842	0	1	0	0	0	0	1	1	1	0	1	1	0	1	0	1	1	70	144	86	17	17	39.6	3.96	4.3	89.3	272	76.9472	2	5.5	1	3	55.6	1.51	4.09	0.92	2.54	0.33	34
3	0	0	0	0	60	2	77	1.54	59	24.8777	0	0	1	0	0	0	0	0	0	1	1	0	1	1	0	1	1	70	124	72	12	18	37.5	3.75	5.2	59.8	242.9	91.4673	2	5.3	1	1	14.5	1.339	4.42	1.28	2.46	0.46	34
3	1	0	0	1	55	1	70	1.72	88	29.7458	0	1	0	1	1	0	0	0	1	0	1	1	0	1	0	1	1	104	127	79	63	33	38.6	3.86	4.6	55.5	340.8	136.824	2	7.6	1	2	11.7	1.87	3.5	0.96	1.9	0.96	29
3	1	0	0	1	18	1	64	1.82	77	23.246	0	0	0	0	0	0	1	0	1	0	1	0	0	1	0	1	1	90	122	78	16	18	37.8	3.78	4.8	93.8	413	75.9146	2	5.5	3	2	14	2.01	4.61	1.01	2.86	1.04	40
3	0	0	0	0	60	2	79	1.56	62.5	25.6821	0	0	1	0	0	0	0	0	0	1	1	0	0	1	0	1	1	69	143	81	16	21	37.6	3.76	5.2	69	336.2	77.1017	2	6.1	1	3	10.8	1.65	3.85	1.02	2.16	3.26	188
3	1	0	1	0	7	2	73	1.62	70	26.6728	1	1	1	1	0	0	0	0	0	1	1	0	0	1	0	1	1	66	114	60	24	22	40.4	4.04	9.4	110.3	571.2	45.5312	1	8.3	1	2	17.1	1.67	3.97	0.89	2.44	4.49	55
3	0	0	0	0	60	1	49	1.72	89	30.0838	0	0	1	0	0	0	0	0	0	1	1	0	0	1	0	1	1	66	134	82	38	29	44.3	4.43	5.2	88.1	416.8	86.2235	2	6	3	2	44.2	2.05	5.03	0.99	3.29	2.36	12
3	0	0	0	0	60	2	72	1.77	72.5	23.1415	0	0	1	1	0	0	0	0	0	1	1	0	0	1	0	1	1	85	146	78	34	19	45.3	4.53	4.8	88.3	333.2	59.0375	1	6.6	1	1	13.5	2.209	3.69	0.84	2.11	2.84	34
3	0	0	0	0	60	1	69	1.59	63	24.9199	0	0	1	0	0	0	1	0	1	0	1	1	0	1	0	1	1	67	134.85	78.6	31	24	41.5	4.15	4.2	60.3	260.39	124.732	2	6.1	5	3	14.1	1.69	6.32	1.04	4.63	1.45	26
3	0	0	0	0	60	1	69	1.77	79	25.2163	0	0	1	0	0	0	1	0	0	1	1	1	0	1	0	1	1	55	134	87	32	22	48.6	4.86	5.1	77.9	345.2	92.8175	2	5.9	2	3	10.3	1.77	4.73	0.97	2.96	0.33	10
3	1	0	0	1	30	1	64	1.75	69	22.5306	1	0	0	0	1	1	1	1	1	0	1	1	0	1	0	1	1	64	101	65	32	16	37.7	3.77	5.1	86.8	302.5	83.0224	2	6.2	2	2	9.5	2.269	3.25	0.83	1.68	0.48	36
3	0	0	0	0	60	1	48	1.78	83	26.1962	0	0	1	0	0	0	1	0	0	1	1	1	0	1	0	1	1	80	151	85	29	19	50.9	5.09	6	71.5	384.4	110.215	2	5.9	6	3	10.1	2.36	5.12	1.25	3.15	1.91	8
3	1	0	1	0	26	2	58	1.58	65	26.0375	0	0	1	1	0	0	0	0	1	0	1	0	0	1	0	1	1	74	127	70	31	25	40.6	4.06	4.3	61.9	260.3	93.0026	2	9.4	1	2	12.3	2.43	4.269	0.92	2.62	3.54	22
3	0	0	0	0	60	2	55	1.63	68	25.5937	0	0	1	0	0	0	0	0	1	0	1	0	0	1	0	1	1	84	121	77	12	17	40.3	4.03	3.3	60	358.4	97.5566	2	5.6	4	3	11.5	2.11	3.99	0.75	2.53	5.67	14
3	0	0	0	0	60	1	51	1.77	76	24.2587	0	0	0	0	1	0	1	1	0	0	1	0	0	1	0	1	1	67	129	84	25	19	37.9	3.79	4.3	81	391.3	94.1678	2	5	2	1	10.9	2.19	2.9	0.69	1.56	7.58	21
3	1	0	0	1	10	1	66	1.72	68	22.9854	1	0	1	0	0	0	1	0	1	0	1	0	0	1	0	1	1	80	124	72	84	49	44	4.4	7	70.5	320.39	105.185	2	5.1	4	2	16.8	1.42	4.019	1.06	2.36	0.77	118.7
3	0	0	0	0	60	1	69	1.79	101	31.5221	0	0	1	1	0	0	1	0	1	0	1	1	1	1	0	1	1	70	129	70	37	28	44.6	4.46	5.6	84.7	323.2	84.2726	2	7.4	3	2	24.7	1.71	4.33	0.87	2.83	3.33	33
3	0	0	0	0	60	1	81	1.75	68	22.2041	0	0	1	1	1	0	0	0	0	1	1	0	1	1	0	1	1	73	152	86	23	23	44.6	4.46	6.8	76.8	355.9	91.3207	2	6.9	3	2	15.9	2.94	5.41	1.2	3.56	1.35	62
3	0	0	0	0	60	2	59	1.64	75	27.8852	0	0	0	1	0	0	0	0	0	1	1	1	0	1	0	1	1	71	124	72	29	27	43.5	4.35	5.3	38.6	239.6	159.785	2	7.5	1	1	7.6	2.02	3.58	0.98	1.82	2.44	25
3	0	0	0	0	60	1	70	1.67	75	26.8923	0	0	1	1	1	0	1	0	0	1	1	0	0	1	0	1	1	67	134	82	23	24	40.6	4.06	5	82.4	205.1	86.7153	2	6.1	1	2	35.1	1.16	5.39	1.45	3.31	3.64	213
3	1	1	0	0	59	1	63	1.79	77	24.0317	0	0	1	1	1	0	0	0	0	0	1	0	1	1	0	1	1	80	104	62	34	27	43	4.3	4.7	70	285.8	106.785	2	6.4	1	3	14.2	1.66	4.38	1.33	2.43	0.579	22
3	0	0	0	0	60	2	73	1.69	72	25.2092	1	0	1	0	0	0	0	1	0	1	1	0	1	1	0	1	1	69	116	67	19	19	38.7	3.87	3.1	55.7	353.7	100.167	2	7.3	3	2	13.6	1.89	3.48	0.9	1.97	1.17	65
3	0	0	0	0	60	2	68	1.62	60	22.8624	0	0	1	0	1	0	0	0	1	0	1	0	0	1	0	1	1	60	130	85	12	16	35.8	3.58	4	87.4	407.8	60.5027	2	6.1	1	2	21	1.83	3.39	1.1	1.67	10.31	85
3	0	0	0	0	60	1	58	1.61	60	23.1473	1	0	0	0	0	0	1	1	0	1	1	0	0	1	0	1	1	90	143	49	63	33	43.6	4.36	4.7	66.9	297.8	114.594	2	6	4	2	11	1.51	3.87	0.91	2.29	1.04	90
3	0	0	0	0	60	1	53	1.65	64	23.5078	0	0	1	0	0	0	1	1	0	1	1	0	0	1	0	1	1	64	144	92	27	22	48.2	4.82	6.4	85	552.7	88.3224	2	5.1	4	2	22.6	1.64	5.22	1.01	3.59	0.46	7
3	0	0	0	0	60	1	61	1.74	70	23.1206	0	1	0	0	0	0	1	0	0	0	1	0	0	1	0	1	1	75	134	82	34	20	41.3	4.13	6.2	101.8	444	69.8083	2	6.1	1	2	11.1	3.19	3.3	0.8	1.71	0.44	16
3	1	0	0	1	48	1	79	1.67	68	24.3824	0	0	0	1	0	0	0	0	0	0	1	1	0	1	0	1	1	70	134	72	50	30	37.2	3.72	3.9	65.5	324.2	110.344	2	9	1	2	9.5	1.87	4.65	1.03	2.89	1.17	34
3	0	0	0	0	60	1	66	1.62	71	27.0538	0	0	1	1	0	0	0	0	1	0	1	0	1	1	0	0	1	58	114	72	17	19	45.2	4.52	7.7	105.7	497.8	65.9148	2	6	3	1	15.2	1.43	5.22	0.95	3.62	1.53	12
3	0	0	0	0	60	2	71	1.62	72.5	27.6254	0	0	1	1	0	0	0	0	0	1	1	0	0	1	0	1	1	67	162	75	19	16	40.2	4.02	4.2	58	204.3	96.1871	2	8.7	1	1	13.6	1.71	4.65	1.07	2.83	3.87	28
3	0	0	0	0	60	1	63	1.73	80	26.7299	0	0	1	0	0	0	1	1	1	0	1	0	1	1	0	1	1	62	147	53	25	25	42.1	4.21	3.5	70.59	407.3	105.756	2	5.4	4	2	15.7	2.459	3.15	0.72	1.77	1.06	5
3	0	0	0	0	60	2	70	1.58	89	35.6513	0	0	1	0	0	0	0	0	0	1	1	0	0	1	0	1	1	90	159	102	33	34	39.3	3.93	3.5	52.1	233.1	109.207	2	6	4	3	13.1	1.68	4.67	1.14	2.91	5.34	178
3	0	0	0	0	60	1	78	1.62	84	32.0073	0	0	1	0	0	0	1	0	0	1	1	1	0	1	0	0	1	52	149	96	111	89	40	4	5.1	86.2	404.2	80.6027	2	5.6	1	1	14.1	2.749	6.14	1.36	4.09	1.18	429
3	0	0	0	0	60	1	60	1.74	73	24.1115	0	0	1	0	0	0	1	1	0	1	1	0	0	1	0	1	1	70	134	82	13	17	40.5	4.05	9.199	117.4	487	59.4346	1	5.9	1	2	9.9	1.71	4.8	0.89	3.3	1.25	20
3	0	0	0	0	60	2	81	1.62	55	20.9572	0	0	1	1	1	0	0	0	1	0	1	0	1	1	0	1	1	63	174	68	43	28	47.1	4.71	4.9	70.2	391.4	75.1635	2	7.7	5	2	10.4	1.71	3.47	0.97	1.84	1.33	27
3	0	0	0	0	60	2	84	1.64	57	21.1927	1	0	1	0	0	0	0	0	0	1	1	0	1	1	0	1	1	88	177	97	13	21	39.2	3.92	4.099	51.6	372.6	106.36	2	5.7	1	1	9.1	1.55	4.47	1.4	2.34	0.26	67
3	1	1	0	0	52	2	70	1.69	73	25.5593	0	0	0	1	0	0	0	0	0	0	1	0	0	1	0	1	1	80	139	58	17	16	36.2	3.62	7.9	58.5	400	95.5392	2	8.2	3	3	9.8	2.49	6.78	1.02	5.1	6.81	41
3	0	0	0	0	60	1	53	1.74	64	21.1389	0	0	0	0	0	0	1	1	0	1	1	1	0	1	0	1	1	75	134	82	56	54	48.2	4.82	7.6	75.2	353.7	101.734	2	5.4	1	1	25.8	1.329	3.54	1.19	1.71	0.1	13
3	0	0	0	0	60	1	66	1.73	69	23.0546	0	0	1	0	0	0	1	1	0	1	1	0	0	1	0	1	1	88	144	78	30	25	44.7	4.47	5.8	88	320.1	81.439	2	5	2	1	18.5	1.58	3.79	1.55	1.6	0.31	34
3	0	0	0	0	60	1	70	1.72	73	24.6755	0	0	1	1	0	0	1	0	1	0	1	0	0	1	0	1	1	80	124	72	22	16	38.9	3.89	5.2	71.9	424.1	101.487	2	7.2	7	3	13.2	1.69	4.22	0.75	2.77	4.41	38
3	0	0	0	0	60	1	53	1.71	82	28.0428	0	0	1	0	0	0	1	0	1	0	1	0	1	1	0	1	1	73	129	91	22	20	49.7	4.97	5.7	87.8	494.6	85.08	2	5.9	3	2	17.6	2.98	6.26	0.95	4.68	1.65	34
3	0	0	0	0	60	1	71	1.79	74	23.0954	0	0	1	1	0	0	0	0	1	0	1	0	0	1	0	1	1	66	114	72	27	24	43	4.3	5.4	85.8	303	82.502	2	7.2	3	3	19.9	1.8	4.639	1.09	2.9	17.02	17
3	0	0	0	0	60	1	63	1.67	75	26.8923	0	0	1	0	0	0	1	1	0	1	1	1	1	1	0	1	1	80	151	92	21	15	47.1	4.71	7.5	92.6	360.9	77.3188	2	6.1	1	1	26.4	2.69	3.03	0.68	1.63	1.87	12
3	0	0	0	0	60	2	71	1.58	57	22.8329	0	0	0	0	0	0	0	0	1	0	1	1	0	1	0	1	1	72	122	73	21	22	39.4	3.94	4	68.09	240.7	79.9345	2	5.7	5	2	12.4	2.32	4.84	0.95	3.25	1.7	34
3	0	0	0	0	60	2	74	1.54	68	28.6726	0	0	1	0	0	0	0	0	1	0	1	0	0	1	0	1	1	70	141	78	15	22	39.6	3.96	5	63.5	259.3	85.8487	2	5.7	2	1	9.3	1.64	4.86	0.85	3.35	1.76	30
3	1	0	0	1	40	1	59	1.8	80	24.6914	0	1	1	1	0	0	1	0	0	1	1	0	0	1	0	1	1	62	124	72	18	16	42.1	4.21	5.7	72.09	301.1	104.729	2	9.8	1	2	7.2	2.32	3.5	0.85	1.88	1.04	7
3	1	0	1	0	8	1	66	1.78	78	24.6181	0	0	1	0	0	0	0	0	0	1	1	0	0	1	0	1	1	71	134	82	24	22	35	3.5	5.1	86.6	400.8	82.9602	2	4.9	1	1	12.3	2.18	2.68	0.8	1.22	0.2	5
3	0	0	0	0	60	1	71	1.74	87	28.7356	0	0	0	0	0	0	1	0	0	0	1	0	0	1	0	1	1	70	134	72	21	19	48.7	4.87	5.7	83.8	549.7	84.7784	2	5.9	2	1	17.2	1.58	3.83	0.98	2.15	1.24	515
3	0	0	0	0	60	1	42	1.62	77	29.34	0	0	0	0	0	0	1	0	1	0	1	0	0	1	0	1	1	62	114	78	43	29	49.6	4.96	5.6	93.4	704.7	82.9782	2	5.1	1	1	37.6	1.339	5.8	0.91	4.2	1.39	30
3	0	0	0	0	60	2	48	1.59	64	25.3155	0	0	1	0	0	0	0	0	1	0	1	1	0	1	0	1	1	55	169	93	69	75	40.4	4.04	5	74.8	287	77.6302	2	4.9	2	2	16.8	1.85	4.61	1.16	2.76	5.87	34
4	0	0	0	0	60	1	72	1.72	85	28.7317	0	0	1	0	0	0	0	0	0	1	1	0	1	1	0	1	1	76	157	83	18	21	46.6	4.66	7.1	77.59	196.6	92.3691	2	5.1	2	1	20	2.9	4.03	0.87	2.41	8.199	89
4	0	0	0	0	60	1	67	1.68	64	22.6757	0	0	1	0	0	0	1	1	0	1	1	0	0	1	0	1	1	67	169	109	19	17	43.4	4.34	4.7	62.7	259.89	120.022	2	5.6	1	1	36.9	1.25	3.78	1.41	1.7	0.3	34
4	1	0	1	0	12	1	71	1.75	65	21.2245	1	0	1	1	0	0	1	0	1	0	1	0	1	1	0	0	1	59	114	72	26	19	36.7	3.67	8.6	143.9	371.8	45.4262	1	9.5	3	3	19.1	1.86	2.65	0.59	1.26	1.94	32
4	0	0	0	0	60	1	38	1.69	73	25.5593	0	0	0	0	0	0	0	0	0	0	1	0	0	1	0	1	1	100	114	73	45	29	43.5	4.35	4.2	77.8	360.1	104.736	2	5.1	1	2	17.5	2.22	3.93	0.86	2.28	0.55	34
4	0	0	0	0	60	1	59	1.73	76	25.3934	0	0	1	1	0	0	1	0	1	0	1	0	0	1	0	1	1	70	134	92	36	21	45.9	4.59	4.9	65.9	226.2	116.161	2	6	2	2	13.5	1.84	3.79	0.96	2.17	5.48	76
4	0	0	0	0	60	1	52	1.73	94	31.4077	0	1	0	1	0	0	1	0	0	0	1	0	0	1	0	1	1	70	127	83	25	18	49.4	4.94	3.9	70.09	430.1	110.803	2	6.4	1	2	14.1	1.92	3.2	0.82	1.68	4.42	34
4	0	0	0	0	60	1	49	1.79	95	29.6495	0	0	0	0	0	0	1	0	0	0	1	1	0	1	0	1	1	80	124	72	17	18	47.6	4.76	5.099	65.3	288.7	121.82	2	5.3	1	2	11.4	2.03	4.04	0.91	2.41	0.44	5
4	0	0	0	0	60	2	72	1.63	70	26.3465	0	0	1	0	0	0	0	0	1	0	1	0	0	1	0	1	1	80	134	82	22	22	46.5	4.65	5	59.6	214.8	92.925	2	6.7	3	2	13.1	2.44	5.15	1.22	3.24	1.8	111
4	1	0	1	0	31	1	66	1.7	79	27.3356	1	0	0	1	0	0	0	0	0	1	1	0	0	1	0	1	1	98	139	92	41	21	43.2	4.32	6.1	75.4	244.4	97.3372	2	8.2	5	3	16.6	2.499	3.82	0.7	2.35	1.23	548
4	1	0	1	0	25	2	83	1.56	52	21.3675	1	0	1	0	0	0	0	0	1	0	1	0	1	1	0	1	1	73	124	72	19	26	36.6	3.66	5.2	58.1	227.8	92.9972	2	5.5	1	2	19.4	1.24	3.82	0.94	2.27	15.17	1796
4	0	0	0	0	60	1	77	1.72	60	20.2812	0	0	1	0	0	0	0	0	1	0	1	1	0	1	0	1	1	54	134	78	18	21	40.5	4.05	6.5	76.2	325.2	93.1964	2	5.6	2	1	33.1	2.07	3.46	0.8	1.96	11.75	37
4	0	0	0	0	60	1	57	1.69	74	25.9095	0	0	1	1	0	0	1	0	1	0	1	0	0	1	0	1	1	71	136	77	18	18	40.2	4.02	6.7	82.7	467.6	90.07	2	5.4	1	1	39.1	2.59	6.24	1.01	4.55	5.04	80
4	0	0	0	0	60	2	85	1.72	85	28.7317	0	1	1	1	1	0	1	0	1	0	1	0	0	1	0	1	1	64	133	62	37	25	40.7	4.07	6.2	90.3	475	55.6129	1	6.8	1	2	32	1.71	3.76	0.8	2.34	20.25	50
4	0	0	0	0	60	1	68	1.7	85	29.4118	0	0	1	0	0	0	1	0	1	0	1	0	0	1	0	1	1	60	129	77	46	27	43.3	4.33	5.099	75.9	249.1	95.9568	2	6.3	5	3	21.4	2.68	3.65	0.86	2.13	4.599	55
4	0	0	0	0	60	1	71	1.78	87	27.4587	0	0	1	0	0	0	0	0	1	0	1	0	0	1	0	1	1	80	154	92	19	18	44.6	4.46	7	96.3	551	72.2111	2	6.4	1	3	38.4	1.98	6.26	1.39	4.11	2.93	72
4	0	0	0	0	10	1	62	1.7	85	29.4118	0	0	0	0	0	0	0	0	0	0	1	0	0	1	0	1	1	64	129	77	18	18	43.5	4.35	4.6	100.7	334	70.4355	2	5.4	2	2	16.8	1.91	4.67	0.99	2.97	0.95	34
4	0	0	0	0	60	2	66	1.64	62	23.0518	0	0	1	0	1	0	0	0	1	0	1	0	0	1	0	1	1	80	127	88	19	16	41.3	4.13	4.4	66.7	200.9	83.2009	2	5.9	1	2	7	1.9	2.82	0.77	1.32	2.76	18
4	0	0	0	0	60	1	63	1.77	76	24.2587	1	0	1	0	0	0	0	0	0	1	1	0	0	1	0	1	1	70	126	80	31	22	45.6	4.56	4.4	81.7	370	89.3408	2	5.9	4	3	25.4	2.16	4.769	1.1	2.88	1.61	13
4	0	0	0	0	60	1	71	1.75	78	25.4694	0	0	1	1	1	0	1	1	0	1	1	0	0	1	0	1	1	77	194	102	28	22	42.4	4.24	5.3	74.59	299.5	96.9695	2	8.7	2	2	26.3	1.97	3.99	1.03	2.23	2.09	26
4	1	1	0	0	50	1	55	1.68	73	25.8645	0	0	0	1	0	0	0	0	0	0	1	0	0	1	0	1	1	71.95	129.15	77.4	51	23	46.4	4.64	5.2	101	410.5	72.0862	2	7	1	3	13.4	2.66	4.29	0.83	2.67	21.97	58
4	1	0	1	0	47	1	58	1.73	84	28.0664	1	0	1	0	0	0	1	0	0	1	1	0	1	1	0	1	1	70.25	137.2	82.9	67	28	43.4	4.34	4.6	77.2	339.9	97.1386	2	5.2	1	1	72.8	1.85	3.93	0.67	2.52	1.03	158
4	1	0	0	1	35	2	66	1.64	71	26.398	0	0	1	1	1	0	0	0	0	1	1	0	0	1	0	1	1	72	154	89	46	26	40.2	4.02	6	59.7	363.1	94.5573	2	6.5	3	3	8.3	2.729	4.01	1.07	2.22	0.87	46
4	0	0	0	0	60	2	67	1.62	57	21.7192	0	0	0	0	0	0	0	0	0	0	1	0	0	1	0	1	1	80	132	73	29	22	41.4	4.14	4.6	52.9	302.1	108.354	2	5.4	1	1	10.3	1.61	4.019	1.37	1.99	0.39	79
4	1	0	1	0	22	1	80	1.64	67	24.9108	1	0	0	1	0	0	1	0	0	1	1	0	0	1	0	1	1	80	138	80	29	77	33.1	3.31	3.5	77.5	342.3	90.6195	2	7.8	3	2	19	1.5	3.69	0.8	2.21	30.25	492
4	1	0	0	1	11	1	64	1.72	76	25.6896	0	0	1	1	0	0	1	0	1	0	1	0	0	1	0	1	1	70	130	82	21	17	36	3.6	5.1	68.59	268.2	108.944	2	7.8	5	3	15	2.09	5.6	0.79	4.06	4.38	22
4	1	0	1	0	26	2	63	1.57	61	24.7475	0	0	1	1	1	0	0	0	0	1	1	0	1	1	0	1	1	70	153	67	14	12	42.6	4.26	4.2	61.6	239.1	91.8295	2	6.8	3	2	8.8	1.97	4.23	1.03	2.41	0.569	14
4	1	0	1	0	36	1	60	1.7	72	24.9135	0	0	1	0	0	0	1	0	0	1	1	0	0	1	0	1	1	67	124	72	48	32	42.8	4.28	6.1	78	256.8	95.2707	2	5.5	4	2	11	2.24	3.77	1.06	2.06	0.289	34
4	1	1	0	0	13	2	82	1.54	56	23.6128	0	0	1	0	0	0	0	0	1	0	1	0	1	1	0	1	1	66	124	72	17	24	47.1	4.71	6.9	90.6	309.7	55.8433	1	5.5	2	1	23.7	2.11	7.53	1.25	5.49	0.6	52
4	1	0	1	0	53	1	63	1.77	70	22.3435	1	0	1	0	0	0	1	0	0	1	1	0	0	1	0	0	1	49	124	72	37	20	41.3	4.13	7.6	114.9	546.4	60.2761	2	5.9	2	2	39	1.38	5.29	0.9	3.66	7.44	94
4	0	0	0	0	60	2	83	1.69	63	22.0581	0	0	1	0	0	0	0	0	0	1	1	0	1	1	0	1	1	76	144	74	89	83	37.2	3.72	8.699	111.4	482.7	43.8756	1	5.8	2	1	17.1	2.1	4.18	0.65	2.79	4.8	313
4	1	1	0	0	26	2	81	1.47	46	21.2874	0	1	1	0	0	1	0	0	0	0	1	0	0	1	0	1	1	64	97	53	17	20	42.6	4.26	6.2	76.4	391	68.1695	2	5.4	1	3	15.6	2.76	5.21	1.05	3.46	4.78	26
4	0	0	0	0	60	1	73	1.7	60	20.7612	0	0	0	0	0	0	0	0	0	0	1	0	0	1	0	1	1	60	124	72	27	31	39.1	3.91	4	70.09	267.5	103.55	2	5.2	1	1	14.4	1.31	5.19	1.21	3.31	0.22	16
4	1	1	0	0	48	1	86	1.77	75	23.9395	1	0	1	0	1	0	1	0	1	0	1	0	1	1	0	1	1	72	134	82	41	70	33.8	3.38	4.5	70.8	412	98.9859	2	5.4	2	2	12.8	1.25	4.22	1.24	2.36	36.05	598
4	0	0	0	0	60	1	63	1.74	70	23.1206	0	0	1	1	0	0	1	0	0	1	1	0	0	1	0	0	1	60	141	89	13	16	45.2	4.52	6.5	94.8	266.7	75.2519	2	9.2	2	2	33.8	2.18	4.03	0.78	2.49	4.16	20
4	0	0	0	0	60	2	67	1.63	60	22.5827	0	0	1	0	0	0	0	0	0	1	1	1	0	1	0	1	1	80	153	85	16	24	46.3	4.63	3.4	65	341.6	85.4299	2	5.4	1	1	11.2	2.54	5.13	1.15	3.18	0.6	46
4	0	0	0	0	60	1	53	1.72	70	23.6614	1	0	0	0	0	0	1	1	0	1	1	0	0	1	0	1	1	68	135.65	79.75	59	25	39.7	3.97	5.4	100.6	521.2	72.7147	2	5.6	2	2	10.1	1.92	3.98	0.69	2.56	2.6	65
4	0	0	0	0	60	1	63	1.65	65	23.8751	0	0	1	0	0	0	1	0	0	1	1	0	0	1	0	1	1	64	127	73	19	20	43.9	4.39	4.1	78	297.2	94.2491	2	5.1	2	1	16.8	1.54	3.95	1.18	2.09	0.73	20
4	0	0	0	0	60	1	49	1.74	92	30.3871	0	0	1	0	0	1	1	1	0	1	1	0	0	1	0	0	1	57	134	85	43	21	47.8	4.78	6.7	73.2	256.8	106.778	2	7.5	3	2	10.4	1.44	4.71	0.93	3.04	0.33	9
4	0	0	0	0	60	2	81	1.58	67	26.8386	0	0	1	0	0	0	1	0	0	1	1	0	0	1	0	0	1	53	144	82	113	121	46	4.6	4.2	81.5	338.2	63.2709	2	5.9	3	3	28.5	1.93	4.44	1.3	2.38	3.83	39
4	1	0	0	1	47	2	75	1.65	55	20.202	0	0	0	0	0	0	1	0	0	0	1	0	0	1	0	1	1	52	121	65	39	37	42.8	4.28	7.4	64.4	369.8	84.2158	2	5.9	2	3	15	3.09	4.21	1.28	2.22	0.2	34
4	0	0	0	0	60	1	74	1.68	75	26.5731	0	0	1	0	1	0	1	1	0	1	1	0	0	1	0	1	1	63	124	82	38	25	44.5	4.45	6.6	88.8	285	78.571	2	6	2	3	14.3	1.98	6.55	0.85	5.05	0.42	34
4	0	0	0	0	60	1	66	1.7	60	20.7612	1	0	0	0	0	0	1	0	1	0	1	1	0	1	0	1	1	68	104	52	78	39	45.4	4.54	6.2	84.8	457.9	84.9956	2	5.6	4	3	19.4	2.35	4.82	0.92	3.14	8.029	239.3
4	0	0	0	0	60	2	85	1.73	75	25.0593	0	1	1	0	0	0	0	0	0	1	1	1	1	1	0	1	1	70	164	77	21	17	41.4	4.14	7.3	104.1	509	47.1955	1	6.2	1	3	19	1.98	4.559	0.84	2.99	3.5	138
4	0	0	0	0	60	2	80	1.56	50	20.5457	0	0	1	0	0	0	0	0	0	1	1	0	0	1	0	1	1	80	144	59	41	31	36.1	3.61	5.2	80.5	437.5	64.3563	2	5.6	2	3	21.3	1.52	4.53	1.04	2.72	30.83	248
4	1	1	0	0	47	2	79	1.58	55	22.0317	0	0	1	0	0	0	0	0	1	0	1	0	0	1	0	1	1	67	134	72	15	19	36.6	3.66	4.4	53	287.3	104.54	2	6	1	3	8.5	1.6	3.88	1.11	2.04	9.74	97
4	0	0	0	0	60	2	52	1.77	78	24.8971	0	0	1	1	1	0	1	1	1	0	1	1	0	1	0	1	1	70	116	69	24	16	37.8	3.78	3.2	64.4	229.5	90.6542	2	5.2	5	2	12.1	1.78	3.21	0.67	1.87	12.9	15
4	0	0	0	0	60	2	72	1.57	58	23.5304	0	1	0	0	0	0	0	0	0	0	1	0	0	1	0	1	1	66	149	82	13	15	45.4	4.54	4.9	50.9	281.6	111.484	2	5.8	2	3	6.8	1.5	3.88	1.02	2.14	0.34	34
4	1	0	1	0	42	1	80	1.62	63	24.0055	0	0	0	1	0	0	0	0	0	0	1	0	0	1	0	1	1	87	129	77	10	12	33.6	3.36	4.2	63.8	247.2	113.426	2	11.3	1	3	7.1	1.12	4.7	0.82	3.21	14.59	29
4	0	0	0	0	60	1	67	1.73	90	30.0712	1	0	1	0	0	1	1	0	1	0	1	1	0	1	0	1	1	75	144	82	23	17	39.7	3.97	5.1	81.3	344.7	88.9332	2	5.8	2	2	14.7	1.44	3.5	0.79	2	0.47	20
4	0	0	0	0	60	1	39	1.8	77	23.7654	1	0	0	1	0	0	1	1	0	0	1	1	0	1	0	1	1	81	114	69	42	28	43.9	4.39	2.5	59.3	447.8	142.461	2	6.7	1	1	14.4	3.95	2.79	0.52	1.48	1.71	20
4	0	0	0	0	60	2	69	1.57	65	26.3702	0	1	1	1	0	0	0	0	0	1	1	0	0	1	0	1	1	60	150	69	14	15	39.2	3.92	5.2	59.5	274.6	93.9886	2	7.7	4	3	8.4	1.83	3.16	1.1	1.35	5.84	47
4	0	0	0	0	60	1	51	1.8	94	29.0123	0	0	1	1	0	0	1	0	1	0	1	0	0	1	0	1	1	77	114	75	64	29	45.5	4.55	6.2	63.2	320.1	125.391	2	6.6	2	3	12.9	2.83	3.06	0.93	1.49	1.6	12
4	1	0	1	0	16	1	44	1.72	102	34.4781	0	0	1	1	0	0	1	0	1	0	1	1	1	1	0	1	1	66	124	72	31	18	42.4	4.24	3.1	65.8	421.1	123.674	2	6.8	2	1	11.1	2.44	4.3	0.85	2.74	2.16	97
4	0	0	0	0	60	2	81	1.62	56	21.3382	0	1	1	0	0	0	0	0	0	1	1	0	0	1	0	0	1	59	134	82	12	16	36.5	3.65	6.6	91.2	238.1	55.5707	1	5.6	3	1	18.8	1.69	3.85	1.02	2.03	25.31	68
4	0	0	0	0	60	1	71	1.69	76	26.6097	0	0	1	0	1	0	0	0	0	1	1	0	1	1	0	1	1	72	142	91	29	25	38.9	3.89	4.9	77	465.5	93.4756	2	6.1	1	2	17.4	1.52	3.77	0.98	2.13	3.26	12
4	0	0	0	0	60	1	61	1.71	71	24.281	0	0	0	0	0	0	1	0	0	0	1	1	0	1	0	1	1	70	118	78	15	16	37.5	3.75	2.8	79	477.1	93.5376	2	6.1	1	3	35.8	2.4	4.8	0.75	3.31	2.81	42
4	0	0	0	0	60	1	77	1.78	75	23.6713	0	0	0	1	1	0	0	0	0	0	1	0	0	1	0	1	1	65	124	87	18	17	44.4	4.44	6.2	90.8	271.8	76.128	2	7.9	2	3	14	1.66	5.14	1.07	3.34	2.26	35
4	1	0	0	1	48	1	73	1.78	78	24.6181	0	0	1	0	0	0	0	0	0	1	1	0	1	1	0	1	1	86	115	63	9	16	35.2	3.52	6.3	69.7	378.6	104.219	2	6.3	1	2	13.6	2.209	4.139	1.13	2.33	25.98	10
2	0	0	0	0	60	1	55	1.68	85	30.1162	1	0	0	0	0	0	1	0	1	0	1	0	0	1	0	1	1	63	138	79	80	36	39.8	3.98	7.2	95.9	454.5	76.528	2	5.6	1	1	10.7	2.31	3.72	0.73	2.15	2.91	34
3	1	0	1	0	2	1	58	1.7	58	20.0692	0	1	1	1	0	0	1	0	0	1	1	0	0	1	0	1	1	65	116	74	39	21	41.9	4.19	4.3	61.4	302.6	126.519	2	9	2	3	13.9	3.08	3.79	0.79	2.06	0.78	34
3	0	0	0	0	60	1	67	1.75	62	20.2449	0	0	0	0	0	0	1	0	0	0	1	0	0	1	0	1	1	64	114	72	33	23	41.9	4.19	5.3	101.6	493	68.7627	2	5	3	2	17.2	1.76	4.22	1.03	2.29	0.5	16
3	0	0	0	0	60	1	58	1.83	96	28.6661	0	0	0	1	0	0	1	0	0	0	1	0	0	1	0	1	1	70.3	132.85	79.8	16	17	38.2	3.82	5.3	79.5	475.7	93.9028	2	6.3	1	1	14.2	1.93	3.3	0.87	1.23	2.85	32
3	0	0	0	0	60	1	50	1.74	79	26.0933	1	1	1	0	0	0	1	0	1	0	1	1	0	1	0	1	1	70	124	82	81	46	36.5	3.65	3.8	69.8	391.2	112.3	2	6.1	1	3	10.8	3.97	3.85	1.11	1.69	0.289	45
3	0	0	0	0	60	1	61	1.68	71	25.1559	0	0	0	1	0	0	0	0	0	0	1	0	0	1	0	1	1	94	150	88	24	18	46.3	4.63	6.6	84.5	353.5	86.5477	2	8.2	2	3	14.9	2.12	4.22	0.87	2.54	3.99	27
3	0	0	0	0	60	1	57	1.71	72	24.623	0	0	0	0	0	0	1	1	0	1	1	1	0	1	0	1	1	66	133	80	51	46	49.2	4.92	4.9	80.9	442.8	92.3866	2	4.9	1	1	15.8	3.77	4.16	0.83	2.32	0.69	13
3	1	0	1	0	33	1	79	1.78	88	27.7743	0	0	1	1	0	0	1	0	1	0	1	0	0	1	0	1	1	70	130	62	16	16	37.9	3.79	6.7	94.8	438	72.0203	2	6.2	1	2	12.4	2.44	3.22	0.73	1.68	1.5	17
3	0	0	0	0	60	1	50	1.69	67	23.4586	0	1	0	0	0	0	1	0	0	0	1	1	0	1	0	1	1	66	124	72	90	28	45.3	4.53	6.2	81.59	302.2	93.791	2	5.5	2	2	8.4	2.749	5.48	0.68	3.9	0.59	26
3	0	0	0	0	60	1	51	1.67	80	28.6851	0	0	0	0	0	0	1	0	1	0	1	0	0	1	0	1	1	68	112	67	53	39	41.2	4.12	3.8	72.9	334.7	106.342	2	5.4	3	2	16.8	4.07	4.16	0.69	2.62	7.67	81
3	0	0	0	0	60	1	68	1.75	77	25.1429	0	0	1	0	0	0	1	0	0	1	1	0	0	1	0	1	1	69.5	135.7	81.15	129	114	43.9	4.39	5	87.9	349	81.0049	2	6.4	1	3	16.8	2.84	3.73	0.88	1.9	1.71	105
3	0	0	0	0	60	1	57	1.76	97	31.3146	0	0	0	0	0	0	1	1	0	0	1	0	0	1	0	1	1	58	138	77	33	29	44.7	4.47	6.2	83.1	528.79	89.5699	2	5.7	2	2	13.5	2.729	5.96	1.39	3.66	3.4	5
3	0	0	0	0	60	2	63	1.72	73	24.6755	0	0	1	1	0	0	0	0	0	1	1	1	1	1	0	1	1	72	132	74	20	19	40.1	4.01	6.8	65.2	403.9	86.0036	2	7.1	2	1	16.8	3.76	4.22	0.95	2.24	0.24	44
3	1	0	1	0	27	2	83	1.6	59	23.0469	0	0	1	1	0	0	0	1	0	1	1	1	0	1	0	1	1	80	174	82	17	22	49	4.9	4.7	47.9	329	116.204	2	6.8	2	2	17.8	2.62	5.29	1.22	3.19	1.139	38
3	1	0	1	0	23	1	74	1.72	80	27.0416	0	0	1	1	1	0	1	0	0	1	1	1	1	1	0	1	1	106	172	92	13	12	39	3.9	9.9	102.5	330.4	66.5818	2	8.5	1	2	18.3	3.14	4.82	0.85	3.02	5.04	12
3	0	0	0	0	60	1	59	1.75	79	25.7959	0	0	1	1	0	0	1	0	1	0	1	0	1	1	0	1	1	60	109	72	39	29	43.4	4.34	7.9	75.09	425.3	99.9154	2	6.4	1	1	13.6	2.749	5.7	0.98	3.9	1.34	9
3	0	0	0	0	60	1	59	1.66	67	24.3141	0	0	1	1	0	0	0	1	0	1	1	1	0	1	0	1	1	69	138	100	15	14	44.3	4.43	5.2	82.4	267.7	89.7582	2	6.6	1	1	15.5	2.2	4.34	0.83	2.64	0.38	15
3	1	0	0	1	38	1	64	1.69	70	24.5089	0	0	0	0	0	0	0	0	0	0	1	0	0	1	0	1	1	61	117	77	18	17	45.6	4.56	4.3	90.7	378.2	78.9166	2	5.6	4	2	12.3	1.99	4.47	1.21	2.42	1.12	10
3	1	0	1	0	35	2	44	1.57	54	21.9076	1	0	1	1	0	0	0	0	0	1	1	1	0	1	0	1	1	88	137	79	19	24	44.3	4.43	4.9	66	211.7	91.4455	2	8	3	3	11.8	3.43	4.5	0.66	2.94	0.36	64
3	0	0	0	0	60	1	80	1.75	72	23.5102	0	0	0	0	0	0	1	0	0	0	1	0	0	1	0	1	1	63	140	82	25	20	37.1	3.71	8.7	74.9	290.8	94.2592	2	5.2	1	1	16.9	2.16	4.57	0.82	2.89	0.4	35
3	0	0	0	0	60	2	55	1.77	89	28.4082	0	0	1	0	0	0	1	0	1	0	1	0	0	1	0	1	1	66	124	72	64	39	43.7	4.37	5.1	53.3	401.1	111.841	2	6.1	1	1	12.3	3.46	4.3	1.18	1.95	3.16	23
3	1	0	0	1	30	2	60	1.66	67	24.3141	0	0	1	1	0	0	0	1	1	0	1	1	0	1	0	1	1	64	144	72	39	29	36.7	3.67	5.4	53.5	301.39	109.225	2	8	1	2	9.8	2.76	3.09	0.82	1.46	1.88	17
3	0	0	0	0	60	1	59	1.7	72	24.9135	0	0	1	1	0	0	1	0	1	0	1	1	1	1	0	1	1	68	124	72	50	25	41.9	4.19	5.1	78	379.8	95.6262	2	8.9	3	2	14	2.749	3.69	0.65	2.19	12.53	212
3	0	0	0	0	60	1	75	1.74	80	26.4236	0	0	1	1	0	0	1	0	0	1	1	0	0	1	0	0	1	56	157	77	41	32	45.8	4.58	4	82.6	319.5	85.1626	2	6.3	1	1	47.1	4.299	5.74	0.97	3.4	1.73	37
3	0	0	0	0	60	2	67	1.54	54	22.7694	1	0	1	1	1	0	0	0	1	0	1	0	0	1	0	1	1	66	124	74	20	23	40.6	4.06	4.5	54.3	292.8	105.136	2	7.2	1	1	6.8	2.709	5.79	1.25	3.51	0.1	20
3	1	0	0	1	3	2	73	1.55	69	28.7201	0	1	1	1	0	0	0	0	0	1	1	0	1	1	0	0	1	58	144	66	19	46	40.4	4.04	4.2	71.5	303.2	75.0882	2	6.2	2	3	16.8	2.34	4.019	0.78	2.41	2.529	116
3	1	0	0	1	20	1	42	1.67	72	25.8166	1	0	1	0	0	0	0	1	0	1	1	0	0	1	0	1	1	69	129	87	31	32	45.5	4.55	5.6	73	335.4	110.273	2	6.4	1	3	25.9	2.33	7.3	0.7	5.65	13.35	21
3	1	0	0	1	12	2	42	1.73	63	21.0498	0	0	0	0	0	0	1	0	0	0	1	1	0	1	0	1	1	77	104	72	23	21	43.3	4.33	3.9	57.4	374.2	107.985	2	5.7	2	3	25.2	2.77	5.56	0.78	3.86	4.17	15
3	1	0	0	1	27	1	51	1.72	85	28.7317	0	0	1	1	0	0	1	1	0	1	1	0	0	1	0	1	1	87	136	90	65	39	43.4	4.34	4.5	54.7	245.7	148.135	2	7.5	1	1	15.1	3.49	4.44	0.86	2.67	1.64	34
3	0	0	0	0	60	2	71	1.69	70	24.5089	0	0	0	1	0	0	0	0	0	0	1	0	0	1	0	1	1	60	128	70	21	20	45.3	4.53	5.3	42	314.89	139.599	2	6.8	4	3	8.2	1.16	6.63	1.29	4.48	0.66	34
3	0	0	0	0	60	2	68	1.6	72	28.125	0	0	1	0	0	0	0	0	0	1	1	0	1	1	0	1	1	75	125	62	36	31	38.7	3.87	3.2	60.8	383.2	91.9716	2	5.9	3	2	12.5	1.94	4.99	0.84	3.31	2.62	72
3	1	1	0	0	7	2	72	1.67	70	25.0995	0	0	0	0	0	0	1	0	0	0	1	0	0	1	0	0	1	55	109	72	48	55	44.2	4.42	6.5	87	259.5	60.0567	2	5.7	1	1	11.9	1.03	4.47	1.62	2.04	0.65	9
3	0	0	0	0	60	1	57	1.79	97	30.2737	0	0	1	0	0	0	1	0	1	0	1	1	0	1	0	1	1	65	124	81	118	56	46.4	4.64	6.7	92.1	514	79.5474	2	5.2	2	1	21.1	3.25	4.1	0.93	2.22	1.16	14
3	0	0	0	0	40	1	67	1.71	71	24.281	0	0	1	0	0	0	1	1	0	1	1	0	0	1	0	1	1	68	124	72	15	17	41.6	4.16	4.4	67.2	423.3	110.796	2	5.5	3	1	17.9	3.34	4.66	0.93	2.58	0.38	27
3	1	0	0	1	38	1	71	1.72	85	28.7317	0	0	0	0	0	0	1	0	0	1	1	1	0	1	0	1	1	74	130	69	24	18	34	3.4	7.1	79.59	380	89.9742	2	5.5	2	1	20.4	2.89	4.11	0.84	2.44	0.98	339
3	0	0	0	0	60	2	75	1.52	50	21.6413	0	0	1	1	0	0	0	0	0	1	1	0	0	1	0	1	1	70	124	82	89	100	43.5	4.35	3.6	85.5	456.5	60.7238	2	8.6	2	2	17	2.92	4.03	0.89	2.11	1.05	106
3	0	0	0	0	60	1	47	1.79	74	23.0954	0	0	0	0	0	0	0	1	0	0	1	0	0	1	0	1	1	67	136	81	30	24	51.1	5.11	5	79.4	414.5	98.1168	2	5.3	1	1	13	2.48	3.78	0.94	1.86	0.35	34
3	1	0	0	1	25	1	55	1.67	74	26.5338	0	0	0	1	0	0	1	1	0	0	1	0	0	1	0	1	1	78	132	75	35	24	40	4	6.3	117.4	396.4	60.5958	2	8.6	7	3	34.2	4.5	2.8	0.75	1.17	0.45	19
3	0	0	0	0	60	1	74	1.75	85	27.7551	0	0	1	1	1	0	1	0	0	1	1	0	0	1	0	1	1	75	114	72	50	30	44	4.4	5	70	284.1	103.392	2	6.7	1	2	11.9	1.79	3.91	0.81	2.28	7.8	34
3	0	0	0	0	60	2	67	1.56	67	27.5312	0	0	1	1	0	0	0	0	0	1	1	0	0	1	0	1	1	71	135	70	61	32	50.3	5.03	6.1	71.2	337.5	76.9042	2	7.1	2	3	13.4	2.56	5.25	1.18	2.89	1.45	8
3	0	0	0	0	60	2	64	1.65	60	22.0386	0	0	0	0	0	0	0	0	0	0	1	0	0	1	0	1	1	75	124	82	22	18	41.3	4.13	4.1	66	416.9	84.5079	2	5.7	2	2	18.5	3.52	4.349	0.7	2.35	2.22	34
3	0	0	0	0	60	1	77	1.67	74	26.5338	0	0	1	0	0	0	1	0	1	0	1	1	0	1	0	1	1	80	154	92	13	13	36.3	3.63	6.3	105.7	265	63.8841	2	6	2	2	14.8	2.269	3.62	0.7	2.1	1.73	30
3	1	0	1	0	41	2	73	1.65	61	22.4059	0	0	0	0	0	0	0	0	0	0	1	0	0	1	0	1	1	70	124	77	28	28	47.9	4.79	5.5	62	396.4	88.5158	2	5.5	1	2	16.4	3.84	5.37	1.23	2.78	0.25	16.1
3	1	0	1	0	11	2	60	1.62	65	24.7676	0	0	1	1	0	0	0	0	1	0	1	0	1	1	0	1	1	73	125	84	34	27	42.3	4.23	6.4	49.3	304.39	120.031	2	9.2	2	2	14.4	2.4	4.9	1.06	2.98	2.83	20
3	0	0	0	0	60	1	57	1.72	90	30.4218	0	0	1	1	1	0	1	0	0	1	1	0	0	1	0	1	1	76	147	108	66	84	45.6	4.56	5.1	70.9	408.8	107.581	2	5.8	3	3	15.5	3.23	5.29	0.85	3.26	0.88	34
3	1	0	0	1	30	2	74	1.52	63	27.268	0	1	1	1	0	0	0	1	1	0	1	0	0	1	0	1	1	70	129	77	10	14	43.9	4.39	5.9	57.7	267.89	95.8822	2	10.4	2	3	11.2	1.56	4.8	0.98	3	3.19	49
3	0	0	0	0	60	2	75	1.31	46	26.805	0	0	1	0	0	0	0	0	1	0	1	1	0	1	0	1	1	66	134	82	20	20	39.8	3.98	3.4	47.3	361.4	120.243	2	6	3	3	8.8	2.37	4.33	0.84	2.41	1.39	20
3	0	0	0	0	60	2	77	1.59	60	23.7332	1	0	1	0	0	0	1	0	1	0	1	0	0	1	0	1	1	66	134	82	20	18	41.5	4.15	5.1	57.7	222.6	95.3196	2	5.5	4	3	16.8	1.97	5.099	1.08	3.18	0.42	349
3	1	0	0	1	21	1	64	1.74	65	21.4691	1	0	0	0	0	0	1	0	0	1	1	0	0	1	0	0	1	58	134	72	33	28	40.8	4.08	4.8	75.4	341	97.6699	2	5.7	1	1	13.8	2.92	4.559	0.76	2.65	1	163
3	1	0	1	0	13	2	73	1.66	75	27.2173	0	1	1	1	0	0	0	0	1	0	1	1	0	1	0	1	0	94	144	86	29	28	39.8	3.98	3.5	62	305.6	88.5158	2	8.3	1	1	10.8	3.96	2.71	0.81	0.89	0.51	10
3	0	0	0	0	60	1	59	1.74	70	23.1206	0	0	1	0	0	0	1	0	1	0	1	0	0	1	0	1	1	75	135	91	47	38	42.6	4.26	4.5	63.2	395.5	121.906	2	6	1	3	12.1	2.79	4.639	0.81	2.86	1.91	24
3	1	0	0	1	56	1	58	1.69	74	25.9095	0	0	1	0	0	0	0	0	0	1	1	0	0	1	0	1	1	73	129	82	30	36	44.5	4.45	4.4	73.5	489.4	102.803	2	5.8	1	1	10.7	2.33	4.5	0.72	2.8	1.6	7
3	0	0	0	0	60	1	81	1.64	62	23.0518	0	0	1	0	0	0	0	0	1	0	1	0	0	1	0	1	1	66	146	82	66	44	37.7	3.77	5.7	96.5	453.9	70.1668	2	5.6	2	2	12.4	3.33	3.79	0.83	1.86	1.23	16
3	0	0	0	0	60	1	78	1.67	91	32.6294	0	0	1	1	0	0	1	1	0	1	1	0	0	1	0	1	1	68	165	90	31	24	49.7	4.97	7.6	77.09	323.1	91.6915	2	6.8	1	1	22.4	3.04	5.64	1.19	3.36	1.55	9
3	0	0	0	0	60	1	74	1.72	90	30.4218	1	0	0	0	0	0	1	0	0	0	1	0	0	1	0	1	1	62	154	82	19	23	47.5	4.75	6.1	85.5	364.6	82.0809	2	5.8	1	2	16.8	1.81	6.07	0.94	4.21	0.62	14
3	0	0	0	0	60	1	61	1.82	78	23.5479	0	0	1	0	0	0	1	1	0	1	1	0	1	1	0	1	1	60	115	75	17	17	43.4	4.34	7	94.7	442.5	75.8822	2	6	1	2	36.6	2.6	6.51	1.45	4.13	0.95	34
3	0	0	0	0	60	1	31	1.84	115	33.9674	0	0	0	0	0	0	1	1	1	0	1	0	0	1	0	1	1	70	129	85	74	53	46.9	4.69	4.8	98.1	438.6	83.2679	2	6.2	3	3	49.5	2.53	7.32	0.84	5.44	1.27	43
3	0	0	0	0	60	2	57	1.65	66	24.2424	0	0	1	0	0	0	0	0	0	1	1	0	1	1	0	1	1	76	130	78	21	19	43.8	4.38	3.3	46.9	307.4	128.603	2	8	1	1	11.3	3.04	4.98	0.86	3.15	1.19	69
3	0	0	0	0	60	1	52	1.79	97	30.2737	0	0	1	0	1	0	1	1	0	1	1	0	0	1	0	0	1	58	124	75	27	19	41.6	4.16	5.4	78.8	244.1	96.7937	2	5.4	1	1	40.8	2.459	4.71	1.02	2.76	3.69	13
3	0	0	0	0	60	1	68	1.72	90	30.4218	0	0	0	1	0	0	1	0	1	0	1	0	0	1	0	1	1	76	124	82	22	16	40.4	4.04	6.5	78.09	331.7	92.8581	2	6.8	2	3	16.6	3.11	4.099	0.63	2.51	2.12	20
3	0	0	0	0	60	1	71	1.76	75	24.2123	0	0	1	0	0	0	1	0	1	0	1	0	0	1	0	1	1	76	141	88	16	16	41.4	4.14	4.4	85.2	243.2	83.1728	2	5	5	3	18.4	2.58	4.03	0.76	2.25	0.54	34
3	1	1	0	0	53	2	86	1.55	65	27.0552	1	0	0	0	1	0	1	0	0	0	1	0	0	1	0	1	1	65	124	82	17	21	40.1	4.01	6.8	58.8	237.8	91.0027	2	6.4	3	2	7.9	1.49	3.79	1.23	1.75	2.43	88
3	0	0	0	0	60	1	79	1.72	85	28.7317	0	0	0	1	0	0	1	1	0	0	1	1	0	1	0	0	1	60	134	68	18	20	41.3	4.13	4.8	92.5	352.5	74.0908	2	8.1	1	1	19.2	2.98	3.62	1.02	1.64	0.4	62
3	0	0	0	0	60	1	58	1.85	100	29.2184	0	0	1	0	0	0	1	0	1	0	1	0	1	1	0	1	1	78	149	89	29	17	45.5	4.55	6.7	74.3	475.4	101.527	2	6.1	4	3	22.3	3.25	6.08	0.89	4.07	1.24	14
3	1	0	1	0	48	1	51	1.76	88	28.4091	1	1	0	1	0	0	1	0	0	0	1	0	0	1	0	1	1	66	124	72	33	19	45.8	4.58	3.9	56.2	230	143.582	2	10.8	4	3	49.4	2.499	4.34	0.78	2.7	1.01	118
3	0	0	0	0	60	2	78	1.63	65	24.4646	0	0	1	0	0	0	0	0	0	1	1	0	0	1	0	0	1	54	172	98	24	24	39.3	3.93	7.8	69.59	393.6	76.5649	2	5.4	1	2	14.5	2.43	5.28	0.98	3.31	3.91	147
3	0	0	0	0	60	1	53	1.81	80	24.4193	0	0	0	0	0	0	1	1	0	0	1	0	0	1	0	0	1	48	127	83	28	18	35.5	3.55	3.9	91.1	398.6	81.5335	2	5.6	1	1	9.2	2.55	3.6	0.64	1.97	0.53	55
3	0	0	0	0	60	1	70	1.79	90	28.089	0	0	0	0	0	0	0	0	0	0	1	1	0	1	0	1	1	64	150	85	19	14	41.1	4.11	6.4	76.59	405.4	94.3498	2	5.2	1	1	15.8	3.21	4.57	0.76	2.99	1.45	23
3	0	0	0	0	60	2	49	1.77	96	30.6425	0	0	1	0	0	0	1	1	0	1	1	1	0	1	0	1	1	65	144	98	20	17	48.6	4.86	5.9	69.7	343.7	83.8381	2	5.5	2	2	14.6	1.58	6.29	1.25	4.12	4.33	32
3	0	0	0	0	60	1	66	1.62	75	28.578	0	0	1	0	0	0	1	1	0	1	1	1	1	1	0	0	1	58	125	77	37	29	38.2	3.82	7	104.6	347	66.7154	2	5.6	3	2	16.8	2.83	3.48	0.85	1.74	0.18	27
3	0	0	0	0	60	1	64	1.7	73	25.2595	0	0	0	0	0	0	1	0	0	0	1	0	0	1	0	1	1	65	124	85	18	18	40.1	4.01	7.7	81.7	311.8	89.0314	2	5.4	1	2	13.4	2.4	4.94	1.23	2.88	0.96	10
3	0	0	0	0	60	1	56	1.69	73	25.5593	0	1	1	0	0	0	1	0	0	1	1	0	0	1	0	1	1	59	144	92	48	23	44.8	4.48	7.4	55.8	283.1	142.389	2	6.2	1	2	17.7	1.74	4.58	0.84	2.92	1.25	19
3	1	0	0	1	15	1	57	1.73	60	20.0474	0	0	0	0	0	0	1	0	0	0	1	1	0	1	0	1	1	66	125	74	47	19	38	3.8	5.4	83.1	330	89.5699	2	5.2	4	3	20.1	3.29	4.18	0.66	2.69	0.56	17
3	0	0	0	0	60	1	64	1.74	69	22.7903	0	0	1	0	0	0	1	0	0	1	1	1	1	1	0	1	1	66	124	72	32	25	42.4	4.24	5.4	81.09	489.7	89.8047	2	5.6	1	2	13.7	2.72	3.49	0.85	1.74	1.22	20
3	0	0	0	0	60	1	61	1.77	116	37.0264	0	0	1	0	0	1	0	0	0	0	1	0	0	1	0	1	1	68	137	101	34	23	39.3	3.93	7.5	104.4	510.5	67.8059	2	5.1	1	1	34.4	3.03	3.51	0.83	1.73	0.65	34
3	0	0	0	0	60	1	75	1.74	72	23.7812	0	0	1	0	0	0	0	0	0	1	1	1	0	1	0	1	1	63	143	80	19	23	44.9	4.49	4.8	70.2	440.5	102.747	2	5.7	1	1	22.6	3.37	4.74	1.15	2.48	0.68	7
3	0	0	0	0	60	2	63	1.64	68	25.2826	1	0	1	0	0	0	0	0	0	1	1	0	0	1	0	1	1	70	137	75	95	85	45.7	4.57	6.4	60.9	327.1	93.0486	2	5.8	2	2	26.4	1.73	5.28	1.53	2.9	6.68	31
3	0	0	0	0	60	2	72	1.6	68	26.5625	0	0	0	0	0	0	0	0	0	0	1	0	0	1	0	1	1	73.2	139.45	80.1	23	26	43.7	4.37	5.1	77.2	436.2	68.9376	2	5.8	1	2	9.2	3.12	4.8	1.07	2.7	5.64	22
3	1	0	0	1	20	2	72	1.64	62	23.0518	0	0	1	1	0	0	0	0	1	0	1	0	1	1	0	1	1	80	124	72	21	20	37	3.7	6.4	68.7	443	78.8712	2	6.8	1	2	11.5	2.65	4.22	0.69	2.7	15.38	20
3	0	0	0	0	60	2	66	1.62	64	24.3865	0	0	1	0	0	0	0	0	1	0	1	1	0	1	0	1	1	63	168	85	19	22	48.7	4.87	3.1	53.3	318.1	107.777	2	5.8	4	2	8.7	2.66	6.34	1.08	3.87	1.28	34
3	1	0	0	1	25	2	68	1.65	79	29.0174	0	0	1	0	1	0	0	1	1	0	1	1	0	1	0	1	1	73	124	72	32	30	34.7	3.47	4.1	61.5	267.2	90.7646	2	5.8	3	2	7.3	2.43	4.51	0.86	2.8	3.76	70
3	0	0	0	0	60	1	74	1.64	72	26.7698	0	0	0	0	0	1	1	1	0	0	1	1	0	1	0	1	1	68	122	72	19	21	41.4	4.14	4.5	87.1	420.3	80.3434	2	5.6	1	1	22.6	2.15	4.88	1.03	3.01	0.7	23
3	1	0	0	1	41	2	66	1.7	75	25.9516	0	0	0	0	0	0	0	0	0	0	1	0	0	1	0	1	1	72	138	92	16	20	49	4.9	5.8	53.7	355.6	106.851	2	5.9	2	1	8.6	2.13	6.98	1.23	4.92	0.569	23.6
3	1	0	1	0	49	2	60	1.66	73	26.4915	0	0	1	1	0	0	0	0	0	0	1	0	0	1	0	1	1	60	101	62	15	18	40.6	4.06	8.3	80	273.1	68.6554	2	7.3	2	2	14.5	3.6	5.87	1.02	3.87	1.84	44
3	0	0	0	0	60	1	61	1.75	87	28.4082	0	0	1	0	0	0	1	0	1	0	1	0	0	1	0	1	1	70.85	138.6	82.4	54	44	40	4	7.2	101	480.7	70.4468	2	5.2	2	2	24.9	2.29	3.54	0.88	1.82	2.049	20
4	1	0	0	1	13	1	50	1.74	77	25.4327	0	0	0	0	0	0	1	0	0	0	1	0	0	1	0	1	1	60	124	82	38	24	40.7	4.07	7	94.1	381.9	79.5551	2	5.1	2	1	34.1	7.38	7.76	0.71	4.09	1.24	135
4	0	0	0	0	60	1	66	1.69	76	26.6097	0	0	1	0	0	0	1	1	0	1	1	1	0	1	0	1	1	79	133	73	25	28	47.9	4.79	5.6	73	303	101.039	2	7	1	3	15.6	2.6	4.29	1.24	2.12	1.29	34
4	1	0	1	0	3	1	74	1.61	76	29.3199	0	0	0	0	0	0	1	1	0	0	1	0	0	1	0	1	1	80	116	82	64	46	45.7	4.57	4.8	73.9	360.6	97.1215	2	6.1	2	2	20.2	2.39	5.79	0.97	3.59	0.56	34
4	1	0	0	1	55	1	74	1.72	76	25.6896	0	0	1	1	0	0	1	0	0	1	1	0	1	1	0	1	1	80	138	74	51	27	41	4.1	5.6	61.3	327.1	120.504	2	8.6	4	3	12.8	3.43	5.14	0.88	3.14	19.87	34
4	0	0	0	0	60	1	57	1.68	90	31.8878	0	0	1	0	0	0	0	1	1	0	1	0	0	1	0	1	1	76	141	79	52	36	39.3	3.93	4.4	94.7	517.9	77.0324	2	6	1	1	14.7	3.29	3.44	0.68	1.54	1.34	22
4	0	0	0	0	60	1	72	1.72	85	28.7317	1	0	1	0	0	0	0	0	0	1	1	0	0	1	0	1	1	70	124	72	40	33	47.4	4.74	4.3	88.9	383.9	78.946	2	5.6	1	2	15.6	3.28	4.05	0.75	2.35	0.64	49
4	0	0	0	0	60	1	56	1.79	85	26.5285	0	0	1	0	1	0	0	0	0	1	1	1	1	1	0	1	1	64	152	99	98	34	50.3	5.03	9.8	114.5	481.3	62.1201	2	6.1	1	3	20.4	3.22	5.08	0.96	2.9	0.84	24
4	0	0	0	0	60	1	45	1.74	79	26.0933	0	0	1	0	0	0	0	0	0	1	1	0	0	1	0	1	1	80	164	112	37	66	39.4	3.94	4.3	86.2	369.4	90.1072	2	5.4	1	2	10.8	3.35	4.43	0.74	2.56	2.46	48
4	0	0	0	0	60	2	52	1.59	68	26.8977	0	0	1	0	0	0	0	0	0	1	1	0	0	1	0	1	1	70	110	62	23	22	41	4.1	4	56.5	282.8	105.433	2	6.2	1	2	7.4	6.94	4.18	0.82	1.63	0.68	12
4	1	0	0	1	57	2	77	1.48	58	26.4792	0	0	1	0	0	0	0	0	0	1	1	0	1	1	0	1	1	85	154	82	83	52	44.5	4.45	3	51.6	177.4	108.438	2	6.1	4	3	15.2	4.1	4.09	1.1	1.76	0.46	112
4	1	0	1	0	16	2	75	1.58	55	22.0317	0	1	0	0	0	0	0	0	0	0	1	1	0	1	0	1	1	72	120	69	15	24	46.4	4.64	4.7	76.8	280.3	68.7291	2	5.9	1	2	15.6	1.93	3.92	1.34	1.71	2.75	25
4	0	0	0	0	60	1	67	1.74	73	24.1115	0	0	1	0	1	0	1	0	0	1	1	0	0	1	0	1	1	67	127	86	17	21	42.6	4.26	8.3	97.3	412.4	72.2813	2	5.4	2	2	13.4	3.03	4.68	0.98	2.29	1.4	12
4	0	0	0	0	60	2	55	1.62	69	26.2917	0	0	1	0	0	0	0	1	1	0	1	0	0	1	0	1	1	84	124	77	30	22	48.3	4.83	6.6	64.9	303.2	89.1072	2	5.3	2	1	18.8	2.45	5.58	1.06	3.63	0.7	19
4	0	0	0	0	60	2	72	1.66	67	24.3141	0	0	1	0	0	0	0	0	1	0	1	0	0	1	0	1	1	85	167	87	17	19	40.4	4.04	5.5	63	281.7	87.1621	2	5.3	3	3	18.4	3.65	5.59	1	3.09	1.28	22
4	0	0	0	0	60	1	53	1.73	89	29.737	0	0	1	0	0	0	1	0	0	1	1	1	0	1	0	1	1	62	124	62	35	27	47.6	4.76	8.199	100	442	73.2184	2	6	1	1	14.8	4.96	5.61	1.01	2.99	2.36	15
4	1	0	0	1	37	2	70	1.58	50	20.0288	0	0	1	1	1	0	0	0	0	1	1	0	0	1	0	1	1	95	134	82	12	17	45.9	4.59	9.4	72.7	290.1	74.3479	2	8.5	2	2	16.5	4.21	6.76	0.92	4.21	2.88	66
4	0	0	0	0	60	2	48	1.57	62	25.1532	0	0	1	0	0	0	0	0	1	0	1	0	0	1	0	1	1	70	124	72	13	18	42.4	4.24	6.2	48.7	229.5	127.381	2	5.6	2	1	7.2	3.07	4.84	0.9	3.05	17.21	129
4	1	0	0	1	25	2	80	1.58	73	29.2421	0	0	1	1	0	0	0	0	0	1	1	0	0	1	0	1	1	67	114	82	12	18	37.6	3.76	9.3	83.8	322.39	61.4407	2	9.9	4	3	17.7	2.54	3.69	1.14	1.74	20.63	76
4	0	0	0	0	60	1	41	1.64	87	32.3468	0	0	1	0	0	0	1	1	1	0	1	0	0	1	0	1	1	85	124	89	33	27	45.5	4.55	4.4	72.7	497	111.384	2	6	1	1	21.8	10.23	6.49	1.01	2.39	8.97	26
4	0	0	0	0	60	1	79	1.7	85	29.4118	0	0	1	0	1	1	0	0	0	1	1	1	0	1	0	1	1	70	140	82	27	21	40.3	4.03	5.4	89.4	311	77.0634	2	6	2	1	12.8	2.64	5.48	0.86	3.57	1.26	38
4	1	0	0	1	20	1	77	1.65	56	20.5693	0	0	1	0	0	0	1	0	1	0	1	0	0	1	0	1	1	66	132	68	18	19	37.2	3.72	5	55.6	257.2	134.078	2	5.5	5	2	18.7	1.41	6.1	1.06	4.21	7.51	52
4	0	0	0	0	60	1	49	1.76	94	30.3461	0	0	1	0	0	1	1	0	1	0	1	1	0	1	0	1	1	81	121	83	120	50	38.1	3.81	5.3	76.8	378.9	101.023	2	5.2	1	1	9.6	3.99	4.09	0.76	1.51	18.84	12
4	0	0	0	0	60	1	63	1.71	82	28.0428	0	0	1	0	0	0	1	1	0	1	1	0	0	1	0	1	1	84	152	89	31	23	42.2	4.22	5.1	85.6	363.6	84.6603	2	5.2	1	1	23.3	6.13	4.74	0.88	2.04	0.35	8
4	1	0	0	1	10	1	64	1.76	78	25.1808	0	0	0	1	0	0	1	1	0	0	1	0	0	1	0	1	1	70	137	88	15	19	47	4.7	5.3	63.4	375.2	119.299	2	7.6	1	1	13	10.49	7.28	0.98	2.43	2.029	51
4	0	0	0	0	60	1	52	1.75	98	32	0	0	1	0	0	0	0	0	0	1	1	0	0	1	0	1	1	65	139	87	14	20	45.7	4.57	3.4	64.7	326.6	121.522	2	5.8	2	2	11.8	3.14	4.559	0.77	2.43	1.68	20
4	0	0	0	0	60	1	48	1.66	72	26.1286	0	0	0	0	0	0	1	1	0	0	1	0	0	1	0	1	1	64	124	62	16	14	39.9	3.99	4.8	78.3	304	99.2449	2	5.8	1	2	7.6	6.07	4.51	0.81	1.95	0.75	29
4	1	0	0	1	35	1	82	1.68	86.5	30.6477	1	1	1	1	0	0	0	0	0	1	1	0	1	1	0	1	1	62	179	99	13	14	38.3	3.83	6.7	86.4	266.2	79.4979	2	7.7	1	1	14.5	4.43	4.98	0.76	2.66	3.06	52
4	1	0	1	0	22	2	70	1.62	60	22.8624	0	1	1	1	0	0	0	0	0	1	1	0	0	1	0	1	1	65	163	95	15	23	43.8	4.38	3.2	55.1	322.2	102.374	2	7.1	3	3	14	1.87	3.9	0.99	2.01	1	43
4	0	0	0	0	60	2	71	1.52	76	32.8947	0	0	1	0	0	0	0	0	0	1	1	1	0	1	0	1	1	80	174	102	24	24	45.5	4.55	4.1	69.59	465.3	77.9496	2	6	2	3	14.9	2.01	4.97	0.79	3.23	5.53	27
4	0	0	0	0	60	1	70	1.7	67	23.1834	0	0	1	1	0	0	1	0	0	1	1	0	0	1	0	1	1	80	152	76	27	22	42.3	4.23	10.6	91.1	565.79	77.231	2	6.8	2	3	20.8	5.18	5.82	0.89	3.48	1.2	15
4	0	0	0	0	60	1	58	1.68	80	28.3447	0	0	1	1	0	0	1	1	1	0	1	1	1	1	0	1	1	77	123	74	39	19	43.2	4.32	5.7	81.9	357.9	90.7345	2	5.2	1	3	11.5	4.339	3.97	0.74	2.13	0.52	19
4	0	0	0	0	60	1	57	1.67	70	25.0995	0	0	1	0	0	0	0	0	0	1	1	0	0	1	0	1	1	66	154	102	24	15	42.7	4.27	6.6	74.5	270.5	101.605	2	5.6	1	1	6.7	2.92	4.62	0.94	2.74	0.26	10
4	0	0	0	0	60	2	70	1.57	68	27.5873	0	0	1	0	0	0	0	0	0	1	1	0	0	1	0	1	1	75	156	89	31	38	42.9	4.29	6.3	68.4	292	79.7673	2	6.4	2	2	13.3	2.749	4.389	1.34	1.53	1.39	24
4	0	0	0	0	60	1	64	1.76	72	23.2438	0	0	0	0	0	0	0	0	0	0	1	0	0	1	0	1	1	66	128	82	22	19	44.5	4.45	8.5	110.8	478.5	62.6395	2	5.3	2	1	18	2.04	5.77	0.97	3.93	0.8	17
4	0	0	0	0	60	2	68	1.5	54	24	0	0	1	0	0	0	0	0	1	0	1	0	1	1	0	1	1	70	145	86	21	23	48.4	4.84	5.9	53.8	408.5	105.915	2	5.4	1	1	10.4	9.25	6.8	1.05	2.31	10.4	36
4	0	0	0	0	60	1	56	1.63	62	23.3355	0	0	1	0	0	0	1	1	0	1	1	0	0	1	0	1	1	74	121	84	24	23	47.3	4.73	6.9	88.6	489.4	83.5132	2	6	2	2	30.5	4.03	6.89	1.4	3.79	1.139	37
4	0	0	0	0	60	1	74	1.73	80	26.7299	0	0	0	1	0	0	1	0	0	0	1	0	0	1	0	1	1	80	155	89	28	20	39.9	3.99	5.099	75.9	294.3	94.1742	2	7.6	2	1	10.4	2.66	4.269	1.02	2.38	0.87	15
4	0	0	0	0	60	1	55	1.76	82	26.4721	1	0	0	0	0	0	1	0	0	0	1	0	0	1	0	1	1	69	109	72	42	26	46.3	4.63	8.5	64.3	351.5	121.385	2	5.4	3	1	10.2	3.99	4.59	0.78	2.47	0.31	38
4	1	0	0	1	40	2	71	1.62	65	24.7676	0	0	1	1	0	0	0	0	0	1	1	0	1	1	0	1	1	73	166	93	14	15	37	3.7	7	65.4	223.2	83.7406	2	9.4	5	3	10.1	3.09	5.29	0.77	3.57	6.02	44
4	0	0	0	0	60	1	59	1.82	105	31.6991	0	0	1	0	0	0	1	0	1	0	1	0	0	1	0	1	1	90	164	92	42	26	52.3	5.23	5.5	80.8	461.3	91.8124	2	6	4	2	16.8	2.79	4.08	1.23	1.47	0.89	22
4	0	0	0	0	60	2	80	1.62	60	22.8624	0	0	0	0	0	0	0	0	0	0	1	0	0	1	0	1	1	90	150	88	17	20	38.4	3.84	7.5	54	333.5	102.023	2	5.6	5	3	13.6	4.1	5.82	0.95	3.29	2.049	52
4	0	0	0	0	60	1	53	1.76	100	32.2831	0	0	0	1	0	0	1	1	0	0	1	0	0	1	0	1	1	70	134	72	40	23	39.6	3.96	8.8	66.59	314.2	117.059	2	10	1	2	8.2	8.649	6.84	0.91	3.67	2.83	27
4	0	0	0	0	60	1	64	1.61	76	29.3199	0	0	0	1	0	0	1	0	0	1	1	0	1	1	0	1	1	84	143	81	14	15	38.6	3.86	8.3	146.5	622.9	45.3806	1	7.1	3	2	18.9	6.25	5.86	0.6	3.07	2.59	249
4	1	1	0	0	35	1	62	1.62	71	27.0538	0	0	0	0	0	0	0	0	0	0	1	0	0	1	0	1	1	66	124	82	99	61	43.3	4.33	4	79.2	451.9	92.9306	2	5.4	2	2	14.2	3.25	5.49	0.87	3.81	0.6	18
4	0	0	0	0	60	1	69	1.64	63	23.4236	0	0	1	0	0	0	1	1	0	1	1	0	1	1	0	1	1	64	148	81	45	30	38	3.8	3.8	71.8	371.7	101.976	2	5.3	5	3	19.5	4.31	5.18	0.77	3.11	0.99	34
4	0	0	0	0	60	1	67	1.78	77	24.3025	0	0	1	0	1	0	0	0	1	0	1	0	1	1	0	1	1	73	100	65	29	22	39.7	3.97	4.2	66.3	322.3	112.533	2	5.6	3	3	9	3.57	3.72	0.7	1.77	9.9	39
4	0	0	0	0	60	1	51	1.69	76	26.6097	0	0	0	0	0	0	1	0	0	0	1	0	0	1	0	1	1	72	122	75	36	37	44.3	4.43	6	73.4	420.3	105.507	2	5.5	2	2	20.3	5.23	7.59	0.88	2.22	0.6	9
4	0	0	0	0	60	1	57	1.78	100	31.5617	0	0	1	0	0	0	0	0	0	1	1	0	0	1	0	0	1	59	144	82	39	30	37.3	3.73	3	93.3	353.8	78.3679	2	5.8	3	2	20	3.77	5	0.61	2.83	4.61	17
4	0	0	0	0	60	1	56	1.67	76	27.2509	0	1	1	0	0	0	1	0	1	0	1	0	1	1	0	1	1	78	127	80	39	26	42.3	4.23	5	72.8	354.7	104.76	2	5.2	2	2	14.8	3.41	4.45	0.85	2.57	0.45	167
4	1	0	0	1	36	2	67	1.7	68	23.5294	1	0	1	1	0	0	0	0	0	1	1	0	0	1	0	1	1	60	176	87	16	15	42.4	4.24	4.9	45.6	310.39	128.608	2	7.7	4	3	8.4	4.09	5.16	0.73	3.04	1.91	153
4	1	0	0	1	45	1	58	1.68	79	27.9904	1	1	1	0	1	0	1	0	0	1	1	0	0	1	0	1	1	70	139	82	44	25	38.5	3.85	5.4	76.4	507.4	98.3133	2	6.4	4	3	42.8	10.56	5.82	0.68	2.06	6.76	18
4	0	0	0	0	60	1	45	1.72	75	25.3515	1	0	0	0	0	0	1	1	1	0	1	0	0	1	0	0	1	60	114	62	45	29	44.1	4.41	4.7	84.9	472.5	91.7013	2	5.1	3	2	16.8	5.75	5.92	0.8	3.57	6.51	34
4	1	0	1	0	57	1	72	1.71	70	23.939	0	0	0	1	0	0	0	0	0	0	1	1	0	1	0	1	1	60	137	92	20	20	48.5	4.85	6.6	64	450.3	115.354	2	6.8	1	3	14.2	2.34	6.06	1.27	3.95	1.139	60
4	1	0	0	1	33	2	64	1.64	80	29.7442	0	0	1	1	0	0	0	0	0	1	1	0	1	1	0	1	1	60	134	82	29	20	47.1	4.71	3.8	47.8	244.3	122.628	2	8.2	1	2	10.6	3.48	4.19	1.06	2.13	0.88	13
4	1	0	1	0	30	1	70	1.7	88	30.4498	1	1	1	0	0	0	1	0	1	0	1	0	0	1	0	1	1	87	141	70	24	17	36.6	3.66	5.7	117.6	614.6	57.5209	1	5.9	3	3	41.2	6.92	5.27	0.66	2	1.04	175
4	0	0	0	0	60	1	62	1.71	70	23.939	0	0	0	1	0	0	1	0	0	0	1	0	0	1	0	1	1	60	124	82	26	15	41.9	4.19	5.3	47.5	257.8	167.642	2	11.2	4	2	9.5	1.339	5.84	1.06	3.86	0.54	27
4	1	1	0	0	50	1	56	1.64	65	24.1672	0	1	0	0	0	0	0	0	0	0	1	0	0	1	0	1	1	70	151	85	33	24	45.1	4.51	3.3	71.09	323.8	107.673	2	5.4	2	2	13.5	2.63	4.5	0.95	2.35	0.49	13
4	1	0	1	0	15	2	70	1.72	79	26.7036	0	0	1	1	0	0	0	0	0	1	1	0	1	1	0	1	1	84	200	107	15	14	34.6	3.46	8.1	78.2	366.2	68.3469	2	10	4	3	18.8	4.49	7.02	0.75	3.86	3.19	35
4	0	0	0	0	60	1	59	1.81	87	26.556	0	0	1	1	0	0	1	0	0	1	1	0	0	1	0	1	1	69	130	75	68	54	49.9	4.99	6.3	86	304.39	85.4364	2	5.5	1	1	38.7	4.81	5.08	0.86	2.58	7.37	34
4	1	0	0	1	26	1	50	1.78	86	27.143	0	0	0	1	0	0	1	1	0	0	1	1	0	1	0	1	1	85	130	97	59	32	49.5	4.95	5.7	70.2	430.1	111.562	2	6.3	5	3	16.2	2.8	4.05	0.79	2.23	3.32	13
4	0	0	0	0	60	1	58	1.73	73	24.3911	1	0	1	1	0	0	1	0	0	1	1	1	0	1	0	1	1	80	128	82	30	28	48.5	4.85	6.4	61.9	458.1	125.34	2	7	3	3	16.4	6.27	6.26	1	2.72	2.44	64
4	1	0	0	1	23	1	71	1.8	89	27.4691	0	0	1	1	0	0	0	0	0	1	1	0	0	1	0	1	1	78	178	97	22	21	46.8	4.68	5.9	69.9	244.3	104.516	2	8.8	1	3	11.4	2.06	6.96	1.49	1.7	0.66	42
4	0	0	0	0	60	1	83	1.7	91	31.4879	0	0	1	0	0	0	1	1	0	0	1	0	0	1	0	0	1	58	113	80	34	23	44.7	4.47	6.1	71	285.8	99.4427	2	5.9	4	3	16.9	2	4.57	0.77	2.99	1.41	47
4	1	0	0	1	20	1	56	1.75	94	30.6939	0	0	1	0	0	0	1	0	0	1	1	1	0	1	0	1	1	107	148	96	82	57	41.5	4.15	9	72.8	285.5	104.76	2	6	1	3	26.9	3.44	4.71	0.87	2.18	21.93	34
4	1	0	0	1	50	2	52	1.63	61	22.9591	0	0	1	1	0	0	0	0	1	0	1	0	0	1	0	1	1	64	114	64	19	13	34.9	3.49	4.099	50.3	335.3	120.568	2	7.2	2	2	8.19	3.56	3.65	0.87	1.76	12.75	35
4	1	0	0	1	29	1	72	1.78	81.5	25.7228	0	0	1	0	0	0	1	1	1	0	1	1	0	1	0	1	1	63	117	72	24	81	47.3	4.73	3.7	73.09	259.8	98.9625	2	5.7	1	1	37.9	1.93	5.54	1.15	3.38	0.71	366
4	0	0	0	0	60	1	63	1.76	90	29.0548	0	1	1	0	0	0	1	1	0	1	1	1	0	1	0	1	1	63	138	90	29	17	45.7	4.57	3.7	58.6	331.7	131.099	2	6	6	3	31	2.78	6.63	0.74	4.62	0.38	49
4	1	0	1	0	35	1	80	1.72	75	25.3515	0	0	0	1	0	0	1	0	0	0	1	0	0	1	0	1	1	80	134	72	27	23	44.3	4.43	6.6	90.6	279.89	75.6745	2	8.4	1	1	19.5	6.4	4.51	0.88	2.38	1.75	13
4	1	0	0	1	43	1	72	1.64	73	27.1416	0	0	1	1	0	0	1	0	0	1	1	0	0	1	0	1	1	98	132	89	18	13	39.7	3.97	5.8	67.7	239.6	108.109	2	11	3	2	15.2	2.67	4.099	0.86	2.24	0.25	54
4	0	0	0	0	60	1	83	1.64	75	27.8852	0	0	1	0	0	0	1	0	0	1	1	1	0	1	0	1	1	60	144	82	22	25	43.4	4.34	6.2	108.6	551.29	60.8944	2	6	2	2	11.6	1.57	5.11	1.53	2.75	0.44	59.3
4	1	0	0	1	7	1	48	1.69	78	27.31	0	0	1	1	0	0	1	0	1	0	1	0	0	1	0	1	1	65	109	72	45	22	44.2	4.42	4.5	89.6	488.1	84.9466	2	5.9	3	1	16.7	4.19	4.04	0.61	1.88	1.23	47
4	0	0	0	0	60	1	56	1.62	75	28.578	0	0	1	0	0	0	1	1	1	0	1	1	1	1	0	1	1	65	134	92	62	31	47.8	4.78	5.4	71.7	367.3	106.616	2	5.6	3	3	16.8	3.51	6.69	1.03	4.24	0.43	22
4	0	0	0	0	60	1	70	1.75	75	24.4898	0	0	1	0	1	0	1	0	0	1	1	0	0	1	0	1	1	63	150	87	12	14	41.8	4.18	5.8	90.9	355.1	77.4271	2	6.3	1	1	12.8	3.62	4.599	0.71	2.5	0.289	21
4	0	0	0	0	60	2	69	1.66	58	21.048	0	0	0	0	1	0	0	0	0	0	1	0	0	1	0	1	1	74	116	70	19	20	41.1	4.11	8.4	59	271	94.9084	2	5.6	1	2	8.2	6.25	5.76	0.91	2.09	0.36	8
4	0	0	0	0	60	1	69	1.64	88	32.7186	0	0	1	1	0	0	1	0	0	1	1	0	1	1	0	1	1	60	154	82	19	16	48.6	4.86	5.7	64.59	298.1	115.221	2	7.6	1	2	16.8	2.47	6	1.15	3.4	0.72	21
4	0	0	0	0	60	2	67	1.64	71	26.398	0	0	1	0	0	0	0	0	0	1	1	1	0	1	0	1	1	80	164	92	15	15	43.8	4.38	3.4	41.8	400.3	142.192	2	6.3	1	1	10.7	10.17	5.63	0.8	1.54	4.68	63
4	0	0	0	0	60	1	81	1.72	77	26.0276	0	0	0	1	0	0	1	1	0	0	1	0	0	1	0	1	1	60	146	81	22	18	38.1	3.81	3.6	67.7	183.5	105.627	2	7.7	1	1	12.3	2.39	3.62	0.67	2.09	0.32	20
4	1	0	1	0	23	2	66	1.59	56	22.151	0	0	1	1	0	0	0	0	1	0	1	0	0	1	0	1	1	80	124	76	24	42	43.4	4.34	4.8	49.4	451.4	117.654	2	10	3	3	13.5	6.18	5.79	0.91	2.67	0.6	113
4	0	0	0	0	60	2	47	1.65	87	31.9559	1	0	1	0	0	0	0	0	0	1	1	1	0	1	0	1	1	107	106	72	78	55	39.6	3.96	5.2	61.9	540.2	97.0351	2	6.4	1	1	10.2	12.76	3.6	0.58	0.8	1.77	73
4	0	0	0	0	60	1	67	1.68	77	27.2817	0	0	1	0	0	0	1	1	0	1	1	0	0	1	0	1	1	80	134	75	26	21	43.7	4.37	5.6	62.3	333.2	120.912	2	5.7	3	2	10.5	3.92	4.37	1.01	2.28	0.53	9
4	0	0	0	0	60	2	72	1.59	53	20.9644	0	0	0	0	0	0	1	0	0	0	1	1	0	1	0	1	1	55	120	64	14	19	39.1	3.91	5	63.8	283	85.9021	2	5.6	2	2	11.3	2.31	2.65	0.82	0.92	0.94	158
4	1	0	1	0	30	1	56	1.63	72	27.0993	0	0	0	0	0	0	0	0	0	0	1	0	0	1	0	1	1	66	134	82	34	25	51.2	5.12	5.4	79	410.9	95.3305	2	5.3	1	1	30.6	3.33	5.35	0.92	3.39	0.31	9
4	1	0	0	1	15	1	60	1.7	78	26.9896	0	0	1	0	0	0	0	0	1	0	1	0	0	1	0	1	1	64	134	82	27	23	42	4.2	4.7	73.9	364.7	101.396	2	6.2	4	3	14	2.94	5.24	0.79	3.5	2.2	242
4	1	0	0	1	10	1	56	1.73	84	28.0664	0	0	1	1	0	0	1	0	1	0	1	0	0	1	0	1	1	70	124	72	20	22	36.5	3.65	6.5	65.5	311.3	118.345	2	7.6	2	3	13.6	5.03	5.21	0.81	2.78	3.77	20
4	1	0	0	1	15	1	46	1.77	58	18.5132	0	0	0	1	0	1	1	0	0	0	1	0	0	1	0	1	0	80	122	82	25	21	40.3	4.03	3.8	63.9	263.5	126.667	2	8.6	3	2	8.5	1.97	4.37	0.9	0.9	12.15	70
4	0	0	0	0	60	2	68	1.62	60	22.8624	0	0	1	0	0	1	0	0	1	0	1	1	1	1	0	1	1	83	139	87	33	38	42.6	4.26	5.4	61.8	252.7	90.2564	2	5	4	1	10	4.259	4.37	1.01	1.89	1.58	76
4	0	0	0	0	60	2	67	1.58	72	28.8415	0	0	1	0	0	0	0	1	0	1	1	0	0	1	0	1	1	68	177	97	13	14	37.1	3.71	4.599	55.8	293.2	101.882	2	6.1	2	3	9.1	4.01	6.22	0.87	3.58	21.26	11
4	0	0	0	0	60	1	55	1.73	81	27.0641	1	1	0	0	0	0	1	0	0	0	1	0	0	1	0	0	1	59	119	81	55	26	46.2	4.62	6.2	77.4	363.8	98.0014	2	5.8	1	1	38.5	2.37	3.42	0.78	1.78	0.54	21
4	0	0	0	0	60	1	59	1.8	104	32.0988	0	0	1	1	0	0	0	0	0	0	1	0	1	1	0	1	1	87	104	62	83	44	49.8	4.98	5.9	92.1	515.79	78.9403	2	7.6	3	2	12.2	2.18	5.36	1.27	3.06	2.99	4
4	0	0	0	0	60	2	70	1.57	60	24.3418	0	0	0	0	0	0	0	0	0	0	1	0	0	1	0	1	1	61	156	71	23	27	45.3	4.53	4.1	68.9	270.7	79.0997	2	5.6	1	2	12.1	2.01	7.25	1.08	4.86	1.62	58
4	0	0	0	0	60	2	55	1.67	70	25.0995	0	0	0	0	1	0	1	1	0	0	1	0	0	1	0	1	1	76	116	86	14	15	37.4	3.74	4.2	84.1	437.1	66.0737	2	6.4	2	3	11.5	3.71	4.889	0.75	2.94	21.09	6
4	0	0	0	0	60	1	66	1.66	80	29.0318	0	0	1	0	0	1	1	1	1	0	1	0	0	1	0	1	1	69	117	93	21	21	41.6	4.16	4.2	64.09	565.4	117.417	2	6	1	2	16.6	3.83	4.68	0.89	2.76	4.38	25
4	0	0	0	0	60	1	52	1.72	84	28.3937	0	0	0	0	0	0	1	0	0	0	1	1	0	1	0	1	1	65	114	67	28	22	50.1	5.01	5	68.9	323.7	113.014	2	5.8	1	1	11.1	5.85	4.11	0.81	1.91	1.39	4
4	1	0	1	0	12	1	66	1.72	74	25.0135	0	0	0	0	0	0	1	0	0	0	1	0	0	1	0	1	1	66	144	82	23	18	37.7	3.77	7.1	81.59	357.4	88.8662	2	6.4	1	2	15.1	4.219	5.26	0.68	3.27	0.54	23
4	0	0	0	0	60	1	47	1.58	60	24.0346	0	0	0	0	0	0	1	0	0	0	1	0	0	1	0	1	1	65	134	72	31	20	44.8	4.48	3.7	76.4	325.7	102.576	2	5.7	2	2	16.8	4.259	5.15	1.07	3.12	1.05	19
4	0	0	0	0	60	1	53	1.75	91	29.7143	0	0	0	0	0	0	0	0	1	0	1	0	0	1	0	1	1	66	149	93	61	52	42.8	4.28	3.9	68.3	372	113.684	2	6.4	2	2	12.3	2.83	8.529	0.71	5.75	4.17	20
4	0	0	0	0	60	1	55	1.76	78	25.1808	0	0	1	0	0	0	1	1	0	1	1	0	0	1	0	1	1	82	149	91	36	27	44.2	4.42	5.6	80.59	519.2	93.5386	2	5.5	2	2	15.6	4.21	4.79	0.82	2.88	3.33	34
4	1	0	0	1	20	1	79	1.72	70	23.6614	1	0	1	1	1	0	1	0	0	1	1	0	0	1	0	1	1	86	144	82	145	70	41.1	4.11	3	84.7	357.4	82.019	2	7.6	1	3	11.6	2.51	3.8	0.78	1.99	3.85	228
4	1	0	0	1	25	2	75	1.53	63	26.9127	0	0	0	1	0	0	0	0	0	0	1	0	0	1	0	1	1	80	141	68	21	17	36	3.6	4.4	62.7	328.5	86.8562	2	6.6	2	2	12	2.6	6.3	0.87	4.29	8.279	41
4	0	0	0	0	60	2	67	1.57	59	23.9361	0	0	0	0	0	0	0	0	0	0	1	0	0	1	0	1	1	85	114	72	19	15	39.3	3.93	6.8	52.4	195.7	109.548	2	6.3	2	2	6.5	1.96	6.33	1.23	4.05	0.16	21
4	0	0	0	0	60	1	66	1.7	68	23.5294	0	0	1	0	0	0	1	1	0	1	1	1	0	1	0	1	1	64	154	102	29	20	46.3	4.63	7	92.2	352.8	77.1731	2	5.7	1	2	20.1	2.58	5.27	0.8	2.96	0.99	51
4	0	0	0	0	60	2	68	1.61	55.5	21.4112	0	0	0	0	0	0	0	0	0	0	1	0	0	1	0	1	1	62	139	73	21	22	44.1	4.41	4.9	56.7	233.1	99.6882	2	5.5	1	1	11.8	1.55	5.67	1.67	3.03	0.55	34
4	1	0	1	0	18	1	53	1.75	68	22.2041	1	0	0	1	0	0	1	0	0	0	1	0	0	1	0	1	1	90	122	71	21	17	39.5	3.95	5.8	72.4	311.7	106.287	2	9.6	1	1	9	6.12	6	0.76	3.54	11.38	9
4	0	0	0	0	60	1	51	1.76	94	30.3461	0	1	1	0	0	0	1	0	0	1	1	0	0	1	0	1	1	66	124	72	41	19	40.4	4.04	4.8	86.1	425.1	87.7608	2	5.1	1	1	15.3	2.47	3.73	0.85	1.99	1.37	57
4	1	0	1	0	11	1	52	1.69	72	25.2092	0	0	1	1	0	0	0	0	1	0	1	0	0	1	0	1	1	70	150	93	48	28	48.1	4.81	8.2	63.7	425.1	123.726	2	6.8	3	3	13	3.17	3.95	1.08	1.94	0.86	11
4	1	0	0	1	20	2	77	1.64	67.5	25.0967	0	0	1	1	0	0	0	0	0	1	1	0	0	1	0	1	1	70	134	72	9	15	31.8	3.18	2.9	63.5	312.5	85.345	2	7.1	5	3	9.2	3.74	4.65	0.73	2.49	3.46	236
4	0	0	0	0	60	2	53	1.63	64	24.0882	0	0	0	0	0	0	0	0	0	0	1	0	0	1	0	0	1	58	106	76	14	16	37.1	3.71	4.4	70.2	354	81.7243	2	6	2	1	8.6	3.16	5.33	0.98	2.95	1.3	34
4	1	0	1	0	27	1	55	1.78	93	29.3524	0	1	1	1	0	0	1	0	1	0	1	0	0	1	0	1	1	80	104	62	32	25	40.5	4.05	6	70.5	363.9	109.151	2	9.7	2	3	10.1	8.84	4.059	0.66	1.66	0.8	5
4	1	0	0	1	15	1	69	1.77	81	25.8546	1	0	0	0	1	0	1	0	1	0	1	0	0	1	0	1	1	76	143	67	21	27	41.6	4.16	6.2	71.2	222.6	102.968	2	5.7	4	1	16	2.47	4.38	1.23	2.05	0.289	28
4	0	0	0	0	60	1	59	1.73	83	27.7323	0	0	1	0	0	0	1	1	0	1	1	1	1	1	0	1	1	60	139	93	49	22	44.5	4.45	3.6	67.5	435.5	112.989	2	5.5	2	2	13.8	3.42	6.17	1.02	4.18	0.97	36
4	1	0	0	1	20	1	82	1.72	80	27.0416	0	0	0	1	0	0	1	0	0	0	1	0	0	1	0	0	1	58	124	57	42	38	37.7	3.77	4.6	71.2	423.9	99.3873	2	9.2	1	1	27.6	3.87	5.04	0.78	2.85	1.97	54
4	0	0	0	0	60	1	62	1.77	72	22.9819	0	0	0	0	0	0	0	1	0	0	1	0	0	1	0	1	1	68	134	72	21	18	40.7	4.07	4.9	72.3	328.7	103.239	2	6.1	3	2	13.2	2.43	4.559	1.01	2.58	0.289	12
4	0	0	0	0	60	1	52	1.7	93	32.1799	0	0	1	0	0	0	1	0	0	1	1	0	0	1	0	1	1	85	119	72	15	15	35.5	3.55	5.3	67	363.8	116.721	2	5.1	1	1	13.9	3.28	4.4	0.5	2.91	20.9	38
4	1	0	0	1	13	1	62	1.71	81	27.7008	0	0	1	1	0	0	1	1	1	0	1	0	0	1	0	1	1	78	177	102	21	58	35.4	3.54	5.4	89.1	323.2	81.1201	2	9.7	1	1	17.6	6.57	4.96	0.65	1.93	29.42	415
4	1	1	0	0	44	2	71	1.54	57	24.0344	0	0	1	1	1	0	0	0	0	1	1	1	1	1	0	1	1	61	124	72	25	25	43.9	4.39	8	81	361.9	65.4216	2	7.6	1	2	14.1	1.66	4.42	1.28	2.31	2.63	39
4	0	0	0	0	60	2	64	1.52	70	30.2978	0	0	0	0	0	0	0	0	0	0	1	0	0	1	0	1	1	61	132	80	33	34	45.5	4.55	4.599	65.4	366.7	85.4033	2	5.7	3	3	14.6	1.95	4.76	1.22	2.16	2.92	120
4	0	0	0	0	60	1	51	1.72	73	24.6755	0	0	0	0	0	0	1	0	0	0	1	0	0	1	0	0	1	54	137	82	55	39	35.7	3.57	4	64.3	328.6	122.919	2	5.6	1	1	17.9	3.45	3.63	0.5	2.05	1.96	29
4	0	0	0	0	60	1	57	1.77	97	30.9617	0	0	1	0	0	0	0	0	0	1	1	0	1	1	0	1	1	66	124	72	23	15	45.1	4.51	3.8	67.9	419.9	113.085	2	6.2	4	2	13.1	6.14	4.05	0.71	1.62	2.44	71
4	0	0	0	0	60	2	67	1.55	68	28.3039	0	0	0	1	0	0	0	0	0	0	1	0	0	1	0	1	1	77	109	67	18	15	41.2	4.12	3.6	52.5	224.7	109.307	2	7.8	1	1	7.4	3.67	3.53	0.72	1.66	2.46	34
4	0	0	0	0	60	2	72	1.66	63	22.8625	0	0	1	0	0	1	0	1	1	0	1	0	1	1	0	1	1	74	124	82	15	18	41.6	4.16	5.6	85.2	329.4	61.5233	2	5.2	2	1	16.4	1.83	4.16	0.98	2.29	0.5	34
4	0	0	0	0	60	1	72	1.64	78	29.0006	0	0	1	0	0	0	1	1	1	0	1	1	1	1	0	1	1	68	118	70	34	21	36	3.6	5.7	78.4	484.6	91.2687	2	5.4	2	1	11.1	2.55	3.55	0.88	1.86	2.76	11
4	0	0	0	0	60	1	60	1.73	76	25.3934	0	0	1	0	0	0	0	0	0	1	1	0	0	1	0	1	1	68	134	82	22	21	49.4	4.94	7.4	84.6	545.7	86.7463	2	5	1	1	30.6	3.6	5.45	0.79	3.43	5	31
4	1	0	1	0	19	2	70	1.62	53	20.1951	1	0	0	1	0	0	0	0	0	1	1	1	0	1	0	1	1	65	124	72	17	36	34.4	3.44	5.4	58.1	259.89	96.2987	2	10.8	3	3	12.5	2.01	4.42	0.79	2.75	39.38	105
4	0	0	0	0	60	1	44	1.7	84	29.0657	1	0	1	0	0	0	1	1	1	0	1	0	0	1	0	0	1	53	125	77	25	21	39.2	3.92	7.8	128.6	468.9	57.0753	1	5.2	1	1	26.1	3.46	4.96	0.77	3.14	11.19	164
4	0	0	0	0	60	2	62	1.52	52	22.5069	0	1	1	1	0	0	0	0	1	0	1	1	0	1	0	1	1	64	164	72	17	16	40.1	4.01	5.6	79.5	311.89	68.6543	2	6.5	1	3	14	2.79	4.2	1.21	2.12	1.03	12
4	1	0	0	1	48	1	66	1.72	71.5	24.1685	0	0	0	0	0	0	1	1	0	0	1	1	0	1	0	1	1	70	134	87	30	19	47.9	4.79	5	91.9	479.4	77.4639	2	5.8	3	3	16.6	4.87	6.88	1.08	4.55	2.21	10
4	1	0	1	0	29	2	68	1.54	51	21.5045	0	0	1	0	0	0	0	0	0	1	1	0	0	1	0	0	1	59	170	87	13	22	43.3	4.33	4.6	62.7	285.2	88.763	2	5.9	2	2	13.4	1.72	4.309	1.09	2.36	0.62	59
4	0	0	0	0	60	1	39	1.71	77	26.3329	0	0	1	0	0	0	1	1	0	1	1	0	1	1	0	1	1	77	119	83	55	21	48.1	4.81	5.4	83.6	555.4	95.8462	2	5.4	1	1	18.3	3.37	4.79	0.91	2.91	0.6	8
4	0	0	0	0	60	1	64	1.72	70	23.6614	0	0	0	0	0	0	1	0	0	0	1	0	0	1	0	1	1	73	140	65	18	18	42	4.2	3.9	69.5	348.1	107.299	2	5.2	2	1	16.8	2	4.68	1.08	2.59	30.14	18
4	0	0	0	0	60	1	63	1.74	71	23.4509	1	0	1	0	0	0	1	0	0	1	1	0	0	1	0	1	1	65	151	92	20	13	36.7	3.67	4.5	51.4	347.7	152.512	2	5.7	1	1	9.4	3.54	3.97	0.69	2.13	1.12	31
4	0	0	0	0	60	2	55	1.59	70	27.6888	0	0	1	0	0	0	0	0	1	0	1	0	1	1	0	1	1	60	123	82	25	18	39.7	3.97	3	65.09	298	88.8071	2	5.4	3	2	12.9	5.91	2.9	0.62	0.91	0.36	40
4	0	0	0	0	60	2	67	1.62	48	18.2899	0	0	0	0	0	0	0	0	0	0	1	0	0	1	0	0	1	57	135	82	13	21	45.9	4.59	5.1	52.2	207.3	110.032	2	5.3	1	1	13.9	2.02	6.18	1.19	3.72	0.36	10
4	0	0	0	0	60	1	53	1.72	70	23.6614	0	0	0	0	0	0	1	1	0	0	1	0	0	1	0	1	1	68	117	78	66	38	44.3	4.43	4.4	87.6	404.6	85.3042	2	6	1	1	10.2	3.3	3.23	0.76	1.43	0.37	34
4	1	0	0	1	42	2	71	1.6	69	26.9531	0	0	1	1	0	0	0	0	0	1	1	0	1	1	0	1	1	87	134	102	14	20	36.1	3.61	10.4	73.2	205.5	73.5304	2	10.5	1	2	19.7	4.02	7.05	1.1	4.41	2.16	25
4	1	0	1	0	20	1	61	1.72	69	23.3234	0	0	1	0	1	0	0	0	0	1	1	0	0	1	0	1	1	67	144	92	28	22	42.1	4.21	3.7	81.59	487.8	90.1195	2	5.2	3	2	11.5	3.51	4.9	0.84	2.71	1.47	25
4	0	0	0	0	60	1	53	1.71	82	28.0428	0	0	1	1	0	0	1	1	0	1	1	0	1	1	0	1	1	84	123	88	39	27	42.2	4.22	3.7	71.09	510.6	108.551	2	6.5	7	3	17.1	3.59	6.25	0.95	4.29	18.07	9
4	0	0	0	0	60	1	71	1.7	68	23.5294	1	0	1	0	0	0	0	0	0	1	1	0	0	1	0	1	1	63	169	91	38	63	44	4.4	3.6	70.7	480.3	103.152	2	5.7	3	3	11.6	5.49	5.68	1.14	2.86	9.529	147
4	0	0	0	0	60	1	55	1.78	97	30.6148	0	0	1	0	0	1	0	0	0	1	1	0	0	1	0	1	1	65	124	82	17	23	40.9	4.09	5.2	89.9	449.6	82.4519	2	6	3	2	15.9	3.36	3.89	0.67	2.41	4.349	7
4	0	0	0	0	60	1	69	1.71	70	23.939	0	0	1	0	0	0	1	0	1	0	1	0	1	1	0	1	1	69.35	130.25	80.9	56	40	45.9	4.59	4.7	83.7	373.9	85.4356	2	5.7	2	1	66.3	5.23	4.29	0.93	1.97	0.71	12
4	0	0	0	0	60	2	71	1.57	71.5	29.0073	0	0	1	0	0	0	0	0	1	0	1	0	1	1	0	1	1	67	137	83	28	27	45.4	4.54	4.3	56.6	313.1	98.9379	2	5.9	2	2	21.3	2.45	4.58	1.12	2.6	1.19	23
4	0	0	0	0	60	1	50	1.66	69	25.0399	1	0	1	0	0	0	1	1	0	1	1	0	0	1	0	1	1	76	106	72	93	43	41.5	4.15	4.9	88.3	387.7	85.6154	2	5.7	4	2	11.8	3.75	4.03	0.71	2.2	2.069	26
4	0	0	0	0	60	1	66	1.75	88	28.7347	1	0	0	0	0	0	1	0	0	0	1	0	0	1	0	1	1	70	124	92	57	22	43.1	4.31	6.5	95.5	331.9	74.104	2	5.6	2	3	14.6	3.52	4.69	0.97	2.76	1.09	33
4	0	0	0	0	60	1	63	1.66	73	26.4915	0	1	1	0	0	0	1	1	0	1	1	0	0	1	0	1	1	65	129	85	49	34	43.6	4.36	5.4	89.2	387.3	80.7297	2	5.4	5	2	18.7	4.34	4.27	0.92	2.08	0.86	88
4	0	0	0	0	60	1	62	1.77	87	27.7698	1	0	1	1	0	0	1	0	0	1	1	1	0	1	0	1	1	80	114	72	59	29	45.6	4.56	5.1	77	399	96.0013	2	7.1	3	2	16.8	4.91	7.38	1.25	4.72	1.81	10
4	1	0	0	1	53	1	46	1.81	95	28.9979	0	0	1	1	0	0	1	0	0	1	1	0	0	1	0	1	1	87	144	82	44	28	50.3	5.03	8.2	93.7	286.4	81.4373	2	9	4	3	25.5	2	5.7	1.28	3.59	0.91	11
4	0	0	0	0	60	1	72	1.68	70	24.8016	0	0	0	0	0	0	1	0	0	0	1	0	0	1	0	1	1	61	134	72	56	57	44.9	4.49	6.8	74.59	442.4	96.6695	2	5.6	1	1	24.3	6.49	5.17	1.13	1.76	0.26	133
4	1	0	0	1	28	1	66	1.78	84	26.5118	0	0	1	0	0	0	1	0	1	0	1	0	0	1	0	1	1	74	114	82	29	40	43.4	4.34	5.3	70.8	347.3	104.671	2	6.1	5	3	13.5	2.17	4.44	0.86	2.75	29.48	137
4	0	0	0	0	60	1	58	1.74	86	28.4053	0	0	1	0	1	0	1	1	0	1	1	1	1	1	0	1	1	120	174	92	29	18	38.2	3.82	4.7	86	579.7	85.7612	2	5.8	2	2	40.2	2.31	4.7	0.66	3.1	5.4	9
4	1	0	0	1	20	1	56	1.77	85	27.1314	1	1	1	1	0	0	1	1	1	0	1	0	0	1	0	1	1	90	114	92	38	22	40.2	4.02	6.1	95.7	225.6	76.4049	2	7.4	3	3	15.3	3.31	4.7	0.9	2.92	18.4	109
4	0	0	0	0	60	1	38	1.66	88	31.935	0	0	1	0	0	0	1	0	1	0	1	0	1	1	0	1	1	70.6	129.25	77.7	123	61	43	4.3	5.5	51.8	348.8	167.474	2	5.6	1	2	9.3	4.24	6.33	0.96	3.99	4.05	62
4	1	0	0	1	50	1	64	1.72	106	35.8302	0	0	1	1	1	0	1	1	0	1	1	0	0	1	0	1	1	76	183	120	43	31	41.1	4.11	2.6	54.9	364.3	140.858	2	7.1	3	3	7.1	4.17	4.46	0.75	2.39	0.6	36
4	0	0	0	0	60	1	61	1.61	56	21.6041	0	0	1	0	1	0	1	0	0	1	1	0	0	1	0	0	1	53	144	82	14	17	39.2	3.92	5.9	100	515.29	71.2604	2	5.4	5	3	14.5	2.729	4.44	0.84	2.75	4.15	28
4	1	0	0	1	45	2	55	1.69	60	21.0077	0	0	1	1	1	0	0	0	1	0	1	0	1	1	0	1	1	90	134	82	11	13	36.8	3.68	8.1	73	275.4	77.798	2	10	1	3	10.9	2.1	5.78	0.84	3.69	1.24	29
4	1	0	0	1	20	1	46	1.8	114	35.1852	0	0	1	1	0	0	1	1	0	1	1	0	1	1	0	1	1	70	154	72	39	30	41.6	4.16	3.1	59.7	431.1	137.005	2	9	6	3	16.8	3.11	10.75	0.85	8.53	15.6	23
4	1	0	0	1	35	2	68	1.62	68	25.9107	0	0	1	1	0	0	0	0	0	1	1	0	0	1	0	1	1	109	146	78	9	19	38.8	3.88	5.4	65.4	468.6	84.5477	2	8.6	3	2	8.8	2.479	5.22	0.84	3.44	7.23	19
4	1	0	1	0	12	1	55	1.7	70	24.2215	0	0	0	1	0	0	1	1	0	1	1	0	0	1	0	1	1	78	144	75	67	45	41.4	4.14	6.4	71.2	367.2	107.914	2	8.9	4	3	12.3	5.46	3.41	0.56	1.42	3.36	34
4	0	0	0	0	60	2	68	1.65	66	24.2424	0	0	0	0	0	0	0	0	0	0	1	0	0	1	0	1	1	70	149	82	13	17	43	4.3	5.8	54.3	226.5	104.79	2	5.8	1	1	16.8	1.88	3.34	1.06	1.44	1.83	33
4	0	0	0	0	60	1	57	1.72	71	23.9995	0	0	0	0	0	0	1	1	0	0	1	0	0	1	0	1	1	71	107	60	17	23	42.4	4.24	3.9	69.7	446.4	109.721	2	6.4	1	3	15.1	5.14	5.27	0.9	2.82	1.42	34
4	0	0	0	0	60	1	59	1.76	88	28.4091	1	0	0	0	0	0	1	1	0	0	1	0	0	1	0	1	1	73	114	66	45	28	43.3	4.33	4.5	77.5	383.2	96.3385	2	5.9	2	2	14.2	2.37	4.309	1.04	2.38	2.69	67
4	0	0	0	0	60	1	60	1.67	68	24.3824	0	0	0	0	0	0	1	0	0	0	1	0	0	1	0	1	1	70	124	72	11	11	37.5	3.75	6.4	75.4	276	99.0718	2	9	4	2	9.9	3.09	3.06	0.7	1.53	2.35	9
4	0	0	0	0	60	1	73	1.59	62	24.5243	0	0	0	0	0	0	1	0	0	0	1	1	0	1	0	1	1	92	138	97	6	13	35.4	3.54	5.7	75.4	298	95.181	2	5.7	2	2	12.3	3.14	4.75	0.82	2.91	1.42	13
4	0	0	0	0	60	2	57	1.54	50	21.0828	0	0	1	0	0	0	0	0	1	0	1	1	1	1	0	1	1	92	135	88	34	21	37.2	3.72	5.3	60.1	225.7	96.5971	2	5.6	3	2	13	3.41	4.16	0.75	2.3	9.14	34
4	0	0	0	0	60	1	64	1.76	89	28.7319	1	0	1	0	1	0	1	0	0	1	1	0	0	1	0	1	1	68	163	86	16	23	48.3	4.83	6.1	84	388.3	86.2242	2	5.9	2	2	16	3.04	5.88	0.82	3.96	1.78	14
4	1	0	0	1	20	1	69	1.67	68	24.3824	1	0	0	1	0	0	0	0	1	0	1	0	0	1	0	1	1	73	124	82	41	25	43.7	4.37	3.5	75.5	248.5	96.2306	2	10.2	3	3	19.3	2.86	4.349	0.8	2.48	7.69	308
4	1	0	0	1	41	1	51	1.72	75	25.3515	1	0	0	1	0	0	0	0	1	0	1	1	0	1	0	1	1	74	112	72	47	34	43.2	4.32	3.9	75.2	382.2	102.598	2	10.3	3	2	14.3	9.34	5.17	0.8	1.65	1.72	34
4	0	0	0	0	60	1	62	1.69	71	24.8591	1	0	0	0	0	0	1	1	0	1	1	1	0	1	0	1	1	66.3	132.45	80	19	22	38.1	3.81	4	86.2	330	84.2776	2	5.4	2	1	12	3.57	3.82	0.91	1.97	0.22	187
4	1	0	0	1	58	1	62	1.72	79	26.7036	0	0	1	1	0	0	1	1	1	0	1	1	0	1	0	1	1	77	132	79	95	79	40.1	4.01	6	66	242.7	114.692	2	10	4	3	16.3	7.54	3.53	0.69	1.18	1.02	40
4	1	0	1	0	40	2	72	1.54	63	26.5643	0	0	0	0	0	0	0	0	0	0	1	0	0	1	0	1	1	74.9	133.3	80.9	23	17	44	4.4	7	66.4	348.9	82.0323	2	6.1	1	1	18.2	3.74	4.87	0.78	2.85	1.75	101
4	0	0	0	0	60	1	66	1.64	71	26.398	0	0	1	0	0	0	0	0	0	1	1	1	0	1	0	1	1	68	114	72	22	23	46.8	4.68	6.4	98.3	479.6	71.6735	2	5.1	1	1	32.5	3.17	3.69	0.87	1.9	0.52	11
4	1	0	1	0	16	1	64	1.62	70	26.6728	1	1	1	1	0	0	1	0	1	0	1	0	0	1	0	1	1	70	124	72	23	27	38.6	3.86	5.5	98.4	355.3	71.8341	2	8.6	2	3	16.5	2.96	7.47	1	5.06	1.139	399
4	1	0	1	0	25	1	50	1.71	81	27.7008	1	0	0	1	0	1	1	0	1	0	1	0	0	1	0	1	1	72	124	72	22	25	42.2	4.22	4.2	108.4	422.1	67.572	2	5.8	5	3	15.9	5.83	3.24	0.61	1.14	1.66	77
4	0	0	0	0	60	1	66	1.77	74	23.6203	0	0	0	0	0	0	1	1	0	0	1	0	0	1	0	1	1	77	134	92	25	24	39.5	3.95	7	80.09	297.39	90.7896	2	5.7	1	2	13.3	2.83	5.059	0.84	2.88	0.6	29
4	0	0	0	0	60	1	64	1.64	85	31.6032	0	0	1	0	0	0	1	0	0	1	1	0	0	1	0	1	1	66	134	82	39	27	41.7	4.17	7.4	75.5	554.2	97.5206	2	5.7	3	2	10.2	3.79	4.75	0.8	2.82	4.62	39
4	0	0	0	0	60	1	71	1.8	87	26.8519	0	0	1	0	0	0	1	0	0	1	1	1	0	1	0	1	1	66	124	72	38	22	49.7	4.97	5.5	68.6	445.7	106.805	2	6.2	3	3	31.2	2.77	5.08	0.92	3.28	8.76	35
4	0	0	0	0	60	1	67	1.76	88	28.4091	0	0	1	0	0	0	1	0	0	1	1	1	0	1	0	1	1	70	124	72	24	19	37.4	3.74	5	72.8	400.7	101.02	2	6.1	4	3	12.2	3.22	5.05	0.98	3.15	0.85	61
4	0	0	0	0	60	2	56	1.62	66	25.1486	0	0	1	0	0	0	0	0	0	1	1	0	1	1	0	1	1	67	145	92	19	19	38.9	3.89	3.7	65.2	278.1	88.2786	2	5.4	3	2	51.2	2.26	4.76	0.81	2.98	1.44	34
4	0	0	0	0	60	1	60	1.66	80	29.0318	0	0	0	0	0	0	0	0	1	0	1	0	0	1	0	1	1	66	114	72	21	23	39.9	3.99	4.7	83.9	512.2	87.5821	2	5	3	2	11.2	1.339	9.69	0.82	7.44	30.72	50
4	1	0	1	0	38	1	61	1.63	66	24.841	1	0	0	1	0	0	1	0	0	0	1	0	0	1	0	0	1	58	99	62	22	22	44.1	4.41	8.199	95.8	335.9	74.8777	2	6.4	2	3	28.5	2.99	3.05	0.66	1.53	0.47	31
4	1	0	0	1	40	2	67	1.6	74	28.9062	0	0	1	0	0	0	0	0	0	1	1	1	1	1	0	1	1	67	104	72	27	18	47.4	4.74	3.5	62.8	170.6	88.8928	2	5.9	5	3	14	2.1	5.51	1.49	3.05	28.78	16
4	0	0	0	0	60	1	68	1.7	70	24.2215	0	0	1	0	1	0	1	0	1	0	1	0	0	1	0	1	1	89	134	82	24	22	42.2	4.22	6.5	102.9	431.8	67.5379	2	5.4	3	2	19.8	3.27	4	0.85	2	25.32	12
4	0	0	0	0	60	2	80	1.65	64	23.5078	0	0	1	0	0	0	0	0	1	0	1	0	0	1	0	1	1	60	140	84	63	41	37.7	3.77	5.5	61.1	309.3	88.4684	2	4.7	1	2	9.7	2.62	4.58	0.79	2.98	6.12	34
4	1	0	1	0	7	1	55	1.68	79	27.9904	0	0	1	0	0	0	0	0	1	0	1	1	1	1	0	1	1	70	144	92	21	19	40.7	4.07	5.2	91	524.6	81.3028	2	5.8	2	1	14	1.72	5.57	0.82	3.77	1.76	42
4	0	0	0	0	60	1	50	1.71	83	28.3848	0	0	1	0	0	0	0	1	1	0	1	0	1	1	0	1	1	70	122	82	29	19	52.7	5.27	6.9	72	423.4	108.35	2	4.9	2	1	12.7	5.87	6.95	0.72	2.67	2.67	0
4	0	0	0	0	60	2	62	1.57	56	22.719	0	0	0	0	0	0	0	0	0	0	1	0	0	1	0	0	1	59	124	82	12	13	38.2	3.82	2.8	56.8	300.5	101.198	2	5.7	2	2	8.2	3.06	5.55	0.94	3.6	0.35	34
4	0	0	0	0	60	2	67	1.65	84	30.854	0	0	1	0	0	1	0	0	0	1	1	0	0	1	0	1	1	66	155	95	17	19	44	4.4	3.6	46.9	367.1	124.503	2	5.9	2	1	10	2.78	4.24	0.99	1.93	8.34	52
4	1	0	0	1	15	2	66	1.77	92	29.3658	1	1	0	1	0	0	1	0	0	0	1	0	0	1	0	1	1	65	124	82	23	19	38.6	3.86	5	77.09	321.1	70.4002	2	6.5	3	3	19	9.33	6.34	0.75	2.04	2.95	15
4	1	0	0	1	43	1	59	1.74	72	23.7812	0	0	0	1	0	0	0	1	0	0	1	0	0	1	0	1	1	111	138	85	51	35	39.6	3.96	9.1	71.7	386	105.387	2	8.1	1	2	13.7	5.19	5.27	1.08	2.59	1.25	10
4	1	0	1	0	49	2	73	1.59	66	26.1066	0	1	1	0	0	0	0	0	1	0	1	1	0	1	0	1	1	70	144	72	35	28	43.3	4.33	6.8	60.4	350.7	91.2272	2	7.2	2	3	16.8	3.28	5.89	0.97	3.78	4.54	33
4	0	0	0	0	60	2	73	1.61	65	25.0762	0	0	1	0	0	0	1	0	0	1	1	1	1	1	0	1	1	70	144	72	15	22	41.9	4.19	4.1	69.9	263.3	77.0751	2	5.5	4	3	14	3.12	5.4	1.15	3.18	2.029	41
[truncated: 34 more columns]
